# Supplementary material for: Neuronal autosis is Na+/K+-ATPase alpha 3-dependent and involved in hypoxic-ischemic neuronal death
Source: Cell Death Dis. 2024 May 25;15(5):363. doi: 10.1038/s41419-024-06750-2 (PMC11127954; doi:10.1038/s41419-024-06750-2)
Supplement: Supplementary file 2 — Supplementary table 1 [file 41419_2024_6750_MOESM2_ESM.xlsx]

## Sheet: Sheet1
Table 1 - List of reagents and/or ressources used in the article
Reagent or Resource	Source	Identifier
Antibodies - Primary			Dilution
Mouse anti-ACTIN	Millipore	MA511869	(1:2000 WB)
Mouse anti-ATG5	Santa Cruz	sc-133158	(1:500 WB)
Mouse anti-ATG7	Santa Cruz	sc-33211	(1:1000 WB)
Mouse anti-ATP1a1	Abcam	ab2872	(1:1000 WB); 1:100 ICC)
Mouse anti-ATP1a3	Abcam	ab2826	(1:1000 WB; 1:100 ICC)
Rabbit anti-ATP1a3	Abcam	ab182571	(1:1000 WB)
Mouse anti-BECN1	Santa Cruz	sc-48341	(1:500 WB; 1:100 ICC)
Rabbit anti-BECN1	Santa Cruz	sc-11427	(1:1000 WB; 1:100 ICC)
Rabbit anti-BCL2	Abcam	ab59348	(1:1000 WB)
Rabbit anti-cleaved CASPASE 3	Cell Signaling	9661	(1:1000 WB)
Rabbit anti-LC3B	Abcam	ab48394	(1:1000 WB)
Rabbit anti-MAP2	Millipore	AB5622	(1:200 ICC)
Rabbit anti-p62/SQSTM1	Sigma	P0067	(1:2000 WB)
Antibodies - Secondary			Dilution
Donkey anti-Mouse IgG (H+L) Highly Cross-Adsorbed Secondary Antibody, Alexa Fluor™ 488	Invitrogen	A21202	(1:200 ICC)
Donkey anti-Mouse IgG (H+L) Highly Cross-Adsorbed Secondary Antibody, Alexa Fluor™ 594	Invitrogen	A21203	(1:200 ICC)
Donkey anti-Rabbit IgG (H+L) Highly Cross-Adsorbed Secondary Antibody, Alexa Fluor™ 488	Invitrogen	A21206	(1:200 ICC)
Donkey anti-Rabbit IgG (H+L) Highly Cross-Adsorbed Secondary Antibody, Alexa Fluor™ 594	Invitrogen	A21207	(1:200 ICC)
Goat anti-mouse IgG (H+L) DyLight 680 Conjugate	Cell signalling	5470S	(1:10000 WB)
Mouse anti-rabbit IgG DyLight 800	Rockland	18-4516-32	(1:10000 WB)
Quick Wester Kit-IRDye 680RD antibody	LI-CORE	926-68100	(1:1000 WB)
Chemicals - Primary cortical neurons culture
B27	Gibco	17504-044
L-Glutamine	Sigma	G8540-25G
Neurobasal	Gibco	21103-049
Papain from papaya latex	Sigma	P3125-250MG
Penicillin–streptomycin	Gibco	15140122
Chemicals - Pharmacological treatments
Digoxin	LubioScience GmbH	S4290-100MG
E64d	Sigma	E3132
Ferrostatin-1	Sigma	SML0583-5
Kainate	Ocean Produce International	OPIK A-1
Necrostratin-1	Enzo Life Sciences	BML-AP309-0020
Neriifolin	Sigma	S961825
Pepstatin A	Sigma	P5318
Q-VD-OPH (quinoline-Val-Asp(ome)-Ch2-O-phenoxy)	MP Biomedicals	030PH10903
RSL3	LubioScience	HY-100218A
Shikonin	Enzo Life Sciences	BML-CT115-0010
Staurosporin	Enzo Life Sciences	ALX-380-014-C250
Chemicals - Peptides
Tat-sc (YGRKKRRQRRRGGVGNDFFINHETTGFATEW)	Sigma	5310380001
Tat-BECN1 (YGRKKRRQRRRGGTNVFNATFEIWHDGEFGT)	Selleckchem	S8595-2MG
Chemicals - Plasmids
Tandem mRFP-GFP-LC3-expressing plasmid (ptf plasmid)	Addgene	21074
Chemicals - General
Amersham™ Protran® Premium Western blotting membranes, nitrocellulose pore size 0.45 μm, roll W × L 300 mm × 4 m, pkg of 1 ea	Sigma	GE10600003
Bio-Rad Protein Assay Dye Reagent	BioRad	500-0006
CaCL2	Fluka	21075
Casein	Sigma	C8654
Complete, EDTA free (a-prot.), 20 tabl. (protease inhibitor cocktail )	Sigma	11873580001
CytoTox 96 Non-Radioactive Cytotoxicity Assay kit	Promega	G1780
Dithiothreitol	Molecular Biology Grade	JU4829
Donkey Serum	Sigma	D9663
Dynabeads™ Protein G for Immunoprecipitation	Life Technologies	10003D
EGTA	Sigma	E-0396
Fluorosave	Calbiochem	345-789-20
Glucose	Sigma	47021
Glycine	Sigma	G8898
HEPES	AppliChem	A3268,0500
Hoechst	Invitrogen	H3570
KCl	Sigma	P5405
KH2PO4	AppliChem	A2946,0500
Lipofectamine	Invitrogen	11668-019
MgCl2	Sigma	M-8266
Na3N	Fluka	71289
Na3VO4	Sigma	S6508
NaCl	VWR	27800.3
NaH2PO4	Fluka	71496
NaHCO3	Sigma	S5761
Nitrocellulose Membrane, 0.45 μm, 30 cm x 3.5 m, 1 roll	BioRad	162-0115
Plate 6 wells Poly-D-Lysine	Corning	356413
Plate 12 wells Poly-D-Lysine	Corning	356470
Poly-D-Lysine	Life Technologies	A3890401
Power SYBR Green PCR Master mix	BioRad	170-8880
Propidium iodide	Sigma	P4170
Triton X-100	Fluka	93420
Ultra Pure Protogel (Polyacrylamide)	National Diagnostics	EC-890
Lentiviral vectors
pLKO shRNA atg7 (TRCN0000092163, TRCN0000092166)	Open Biosystems/Thermo Scientific	GenBankTM NM_001012097
pLKO shRNA becn1 (TRCN0000033552)	Open Biosystems/Thermo Scientific	GenBankTM NM_053739.2
pLKO shRNA atg5 (TRCN0000099431)	Open Biosystems/Thermo Scientific	GenBankTM NM_001014250.1
pLKO shRNA atp1a1 (TRCN0000101882, TRCN0000101884)	Open Biosystems/Thermo Scientific	GenBankTM NM_012504.1
pLKO shRNA atp1a3 (TRCN0000101780, TRCN0000101782)	Open Biosystems/Thermo Scientific	GenBankTM NM_012506.1
pLKO shRNA acsl4 (TTACATGAAAGGGTCTTATTT)	VectorBuilder	GenBankTM NM_053623.1
pLKO shRNA mlkl (GACCAAACTGAAGACAAATAA; TCCCAACATCCTGCGTATATT)	VectorBuilder	GenBankTM NM_001401077.1
pLKO shRNA ripk3 (TCTCCAAGGTAAAGCATTATC, TCGTGAACTCGAAGAAGATAT)	VectorBuilder	GenBankTM NM_139342.1
pLKO shRNA sc	Addgene	1864
pLV-hPGK>yfp	this study	N/A
pLV-hPGK>rBCL2[NM_016993.2]	this study	GenBankTM NM_016993.2
pLV-EGFP:T2A:Puro-hPGK>rGpx4[NM_001039849.3]	VectorBuilder	GenBankTM NM_001039849.3
Software
Adobe Photoshop CC	Adobe
FIJI (ImageJ) (version 2.1.0)	Wayne Rasband, National Institutes of Health, USA
GraphPad PRISM (version 9.0.2)	GraphPad Software LLC
Odyssey (v1.2)	LI-CORE
Zen 2.3 Blue Edition	Carl Zeiss Microscopy GmbH, 2011
Electron Microscopy
Epon	Electron Microscopy Sciences	13940
Glass slides	LabTek Chamber Slides	177399
Glutaraldehyde	Electron Microscopy Sciences	16220
Osmium tetroxide	Electron Microscopy Sciences	19150
Poly-D-Lysine	Life Technologies	A3890401
Poly-L-lysine	Sigma	P4832
Reynolds lead citrate	Sigma	15326
Uranyl acetate	Sigma	73943
qPCR Primers
ACSL4	Microsynth	5’-TATGGGCTGACAGAATCATG-3’, 5’-CAACTCTTCCAGTAGTGTAG-3’
ATP1a1	Microsynth	5’-AGAAGGAAAGGGACATGCAC-3’ 5’-ATGGCTCCAATCCACAGTAA-3’
ATP1a3	Microsynth	5’-GCTTTGCCTTTGACTGTGAT-3’ 5’-GATGATGCCTACACCTTTGG-3’
GAPDH	Microsynth	5’-TCCCTCAAGATTGTCAGCAA-3’, 5’-AGATCCACAACGGATACATT-3’
GPX4	Microsynth	5’-AACGTGGCCTCGCAATGA-3’, 5’- GGGAAGGCCAGGATTCGTAA-3’
MLKL	Microsynth	5’-CCCGAGTTGTTGCAGGAGAT-3’, 5’-TCTCCAAGATTCCATCCGCAG-3'
RIPK3	Microsynth	5’-CTGTCGCCTGCTAGAGGAAG-3’, 5’-TCTGCTAACTTGGCGTGGAG-3’
Kits
DUOLINK® PLA Fluorescence	Sigma	DUO92101
High-Capacity cDNA Reverse Transcription Kit	Applied Biosystems	4368814
NucleoBond PC500 - Maxi kit for transfection-grade plasmid DNA	Macherey-Nagel	740574
NucleoBond Xtra Maxi kit for transfection-grade plasmid DNA	Macherey-Nagel	740574
Plasmid Maxi Kit	Qiagen	P4832
RNeasy Mini Kit	Qiagen	74104
Rats
Sprague Dawley	Janvier Labs, Saint Berthevin, France
Microscopes
20x objective EC Plan NEOFLUAR	Zeiss
Axioimager microscope	Zeiss
Axiocam 506 Color	Zeiss
LSM 780 Meta confocal laser-scanning microscope	Zeiss
Odyssey infrared imaging system	Li-Core, NE, USA
Transmission electron microscope Philips CM100	Thermo Fisher Scientific, Waltham, MA USA
TVIPS TemCam-F416 digital camera	TVIPS GmbH, Gauting, Germany
