# Supplementary material for: Neuronal autosis is Na+/K+-ATPase alpha 3-dependent and involved in hypoxic-ischemic neuronal death
Source: Cell Death Dis. 2024 May 25;15(5):363. doi: 10.1038/s41419-024-06750-2 (PMC11127954; doi:10.1038/s41419-024-06750-2)
Supplement: Supplementary file 4 — Original Data File [file 41419_2024_6750_MOESM4_ESM.xlsx]

## Sheet: Figure1
Fig1A										Fig1B					Fig 1C					Fig1D						Fig1E
% PI positive nuclei										% PI positive nuclei					LC3-positive dots /µm2					SQSTM1			LC3-II			SQSTM1					LC3-II
ø	Tat-sc 6h				Tat-BECN1 6h					Tat-sc 3h	Tat-BECN1 3h	Tat-sc 6h	Tat-BECN1 6h			RFP+/GFP+	RFP+/GFP-	TOTAL		5uM			5uM			Tat-sc 3h	Tat-BECN1 3h	Tat-sc 3h + E64/PepA	Tat-BECN1 3h + E64/PepA		Tat-sc 3h	Tat-BECN1 3h	Tat-sc 3h + E64/PepA	Tat-BECN1 3h + E64/PepA
	1uM	2.5uM	5uM	10uM	1uM	2.5uM	5uM	10uM		0	101.4	5.00185	118.287		Tat-sc 1h30	0.018907	0.00945349	0.0283605		Tat-sc	Tat-BECN1		Tat-sc	Tat-BECN1		114.077	91.8645	160.857	134.054		67.2745	94.4732	146.21	124.164
8.21011	0	0	4.72188	18.7902	0	24.141	104.01	334.152		0	101.264	1.62305	57.5542		Tat-sc 1h30	0.0101046	0.00505229	0.0151569		140.422	100		71.1329	100		118.757	98.4318	156.665	131.29		67.8258	93.5598	111.627	133.844
0	8.36076	0	7.78908	24.8543	0	0	103.559	116.836		2.92388	88.0864	0	140.196		Tat-sc 1h30	0.00245419	0	0.00245419		145.857	100		67.9747	100		143.546	109.704	143.016	138.573		60.02	111.967	112.843	161.795
17.1948	0	0	0	15.9881	6.80092	6.15759	107.587	255.99		4.84936	108.333	2.68681	102.173		Tat-sc 1h30	0.00673884	0.00505413	0.011793		197.265	100		73.9023	100		125.091	103.637	169.161	166.968		52.7203	105.916	133.626	167.063
0	0	0	0	22.5018	5.62545	0	165.695	148.585		2.58213	126.857	12.7155	70.8452		Tat-sc 1h30	0.0204531	0.00371874	0.0241718		205.38	100		88.6167	100		113.228	100.016	187.561	162.951		57.4778	82.6024	104.16	177.504
6.37289	0	0	0	20.7119	0	6.46328	74.3937	236.269		10.8732	134.09	24.853	116.092		Tat-sc 1h30	0.00229647	0	0.00229647		196.064	100		92.0255	100		127.448	96.3468	206.264	167.257		41.2743	111.482	122.522	189.974
0	20.4792	0	13.9133	32.5472	0	0	70.9413	172.599		0	89.7346	3.63702	108.003		Tat-sc 1h30	0.0183458	0.00458646	0.0229323		204.655	99.3919		39.6819	97.45		113.449	98.4254	125.469	132.119		48.7319	80.663	152.872	145.658
0	9.06789	0	6.75054	30.8923	10.8491	24.3669	78.1134	120.89		4.00316	75.2827	0	95.4353		Tat-sc 1h30	0	0	0		231.51	100.608		66.1258	102.55		114.803	104.261	126.419	112.989		43.9554	130.329	114.063	137.594
0	7.92454	0	11.6836	25.7436	5.84181	7.34938	122.136	160.822		1.60342	115.206	1.36181	138.963		Tat-sc 1h30	0.00357443	0.0142977	0.0178721		139.486	90.1281		90.0896	92.8		118.031	97.3132	130.026	122.321		110.122	89.0078	138.961	160.036
10.2396	9.49294	0	5.09119	31.9762	7.40913	28.3019	149.514	249.529		0	86.4939	1.89356	69.8569		Tat-sc 1h30	0.0305833	0.0174762	0.0480595			109.872			107.2
0	0	0	0	29.3975	6.7009	3.99703	65.0945	271.927		1.05757	79.5295	2.8815	96.8628		Tat-sc 1h30	0.00333931	0.00333931	0.00667862
6.75054	0	0	7.46986	52.0756	24.8543	3.86154	80.8431	97.9917		0	87.4138	0.942292	85.7313		Tat-sc 1h30	0.00720804	0.00360402	0.0108121
0	5.45702	15.2736	0	30.8923	11.6836	14.7583	78.1134	170.41		0.764943	61.1399	0	103.45		Tat-sc 1h30	0	0	0
0	0	0	0	26.0294	11.8731	0	140.49	219.081		0	82.2226	21.2489	100.158		Tat-sc 1h30	0.00440106	0.00440106	0.00880212
0	2.38298	6.80167	0	15.7387	3.98097	6.66764	79.8921	292.3		0.35143	71.114	17.6257	91.7986		Tat-sc 1h30	0.00985604	0.0131414	0.0229974
0	0	0	0	26.5398	0	9.62226	77.3288	185.981		0	85.3653	12.9326	99.4196		Tat-sc 1h30	0.012214	0.00610698	0.0183209
0	8.08078	0	0	21.8312	5.54726	0	134.338	304.705		4.73607	78.2832	29.675	106.728		Tat-sc 1h30	0.0229266	0.0038211	0.0267477
0	0	12.2492	26.5574	30.2128	0	2.68558	100.023	223.833		7.46114	86.4605	13.1074	73.9289		Tat-sc 1h30	0.0150541	0.0150541	0.0301082
0	2.51586	0	0	21.6565	15.7387	16.7516	121.721	270.192		2.40086	73.4541	19.3063	112.735		Tat-sc 1h30	0.0130164	0.0032541	0.0162705
7.85623	0	2.31769	0	22.8123	0	0	106.588	305.636		0.475465	74.0418	0	105.395		Tat-sc 1h30	0.0171348	0.00244783	0.0195827
5.69577	5.12701	0	0	28.1986	3.2694	0	75.3586	377.643		0	82.3541	0.915045	110.742		Tat-sc 1h30	0.0142841	0.00571365	0.0199978
9.15902	0	2.34988	0	32.2269	0	13.9539	91.1101	393.071		0	97.4947	0	101.258		Tat-sc 1h30	0.0151838	0.00506128	0.0202451
0	5.98908	0	8.53629	32.0092	0	10.5745	80.2802	251.274		0.434564	97.1554	1.68394	98.8865		Tat-sc 1h30	0	0	0
9.69492	0	0	0	14.9561	0	0	76.8765	385.643		0	103.414	0.713197	95.5		Tat-sc 1h30	0.00831799	0.00554533	0.0138633
0	2.38298	4.65131	0	28.3958	0	2.68558	115.993	362.553		0	59.4276	0	116.492		Tat-sc 1h30	0.014543	0	0.014543
6.20089	0	0	0	11.7405	6.77642	7.31656	107.932	336.562		0	8.3914	0	91.9718		Tat-BECN1 1h30	0.0254987	0.00424978	0.0297484
0	2.45069	0	6.97697	41.2117	5.60937	5.51741	141.568	357.411		0	38.6004	0	172.024		Tat-BECN1 1h30	0.0135677	0.0217082	0.0352759
0	0	3.4111	0	51.2942	11.4089	2.57573	124.941	358.704		0	103.658	0	166.982		Tat-BECN1 1h30	0.036348	0.03029	0.066638
0	0	2.19497	0	37.2425	10.9748	2.43885	97.5252	310.673		0	75.7378	0	141.107		Tat-BECN1 1h30	0.0309564	0.00281422	0.0337707
13.0157	0	2.46265	5.28723	39.1887	6.39042	2.38133	72.4367	339.996		0	106.118	0	172.79		Tat-BECN1 1h30	0.0335218	0.0130363	0.0465581
6.08606	3.02301	0	0	12.5427	0	3.58045	72.0511	283.974		0	41.2377	0	67.3443		Tat-BECN1 1h30	0.0300122	0.0100041	0.0400162
0	0	0	13.672	4.26028	0	2.71421	92.2862	367.561		0	5.81642	0	60.4471		Tat-BECN1 1h30	0.0211012	0.0237389	0.0448401
0	4.12117	4.61044	0	20.6903	4.03874	3.02301	72.3261	235.132		0	14.258	0.849762	65.9698		Tat-BECN1 1h30	0.0265419	0.0102084	0.0367503
0	0	0	0	20.1937	24.7472	6.9794	87.2672	263.002		1.18293	65.6394	0	91.8332		Tat-BECN1 1h30	0.0325249	0.00929282	0.0418177
9.95901	2.33724	2.9014	4.66735	25.4237	0	15.5336	97.1766	304.725		0.942192	98.4937	0	50.0293		Tat-BECN1 1h30	0.00562243	0.00562243	0.0112449
0	0	0	3.65819	2.9014	3.43431	3.34333	133.979	171.861		0	28.9586	0	83.3353		Tat-BECN1 1h30	0.10574	0.0313303	0.13707
0	0	3.38821	0	10.6283	0	3.02301	100.51	219.298		13.0434	17.9017	1.87559	66.3769		Tat-BECN1 1h30	0.0573506	0.0191169	0.0764675
			3.32134	24.541			94.7789	339.074		5.49884	13.4262	10.037	77.3716		Tat-BECN1 1h30	0.0330452	0.0183585	0.0514037
			3.23617	17.2891			96.4022	323.963		2.45527	21.3314	9.11397	56.6167		Tat-BECN1 1h30	0.0992928	0.01471	0.114003
			3.72578	14.9953			89.8297	399.667		5.34022	39.9458	7.28902	89.0841		Tat-BECN1 1h30	0.0319947	0.023996	0.0559907
			9.89888	18.3579			96.9048	383.357		3.53559	31.1681	7.04205	96.2412		Tat-BECN1 1h30	0.0233238	0.0366518	0.0599756
			4.38994	15.9006			71.1673	391.688		0.613231	128.047	4.32991	64.9501		Tat-BECN1 1h30	0.01685	0.042125	0.0589749
			2.58894	7.95028			94.4172	302.906		25.4832	92.2207	30.2502	95.753		Tat-BECN1 1h30	0.033891	0.015642	0.049533
			2.9014	24.4279			128.84	242.55		17.0664	70.5217	30.0749	118.678		Tat-BECN1 1h30	0.0555957	0.0754513	0.131047
			0	59.1036			108.423	297.821		8.01033	189.736	20.9324	121.42		Tat-BECN1 1h30	0.0480182	0.0342987	0.0823169
			0	67.6594			110.302	280.144		6.17226	145.865	21.1096	99.7378		Tat-BECN1 1h30	0.0612632	0.0145865	0.0758497
			7.16089	60.1626			103.799	276.282		6.03677	95.8371	39.2942	102.868		Tat-BECN1 1h30	0.0802901	0.03885	0.11914
			0	19.5004			126.211	316.22		25.6331	57.0226	28.6685	130.577		Tat-BECN1 1h30	0.0388504	0.0207202	0.0595707
			0	55.2172			114.874	201.082			83.69		107.123		Tat-BECN1 1h30	0.0314642	0.0139841	0.0454483
			0				77.9537				68.8203		65.0998		Tat-BECN1 1h30	0.0509592	0.0160924	0.0670516
			0				71.1524				64.2717		88.4681		Tat-BECN1 1h30	0.0756622	0.0363179	0.11198
			6.5141				74.2416				71.5245		69.0121		Tat-BECN1 1h30	0.0355813	0.00889532	0.0444766
			0				95.8096				90.8634		69.0121		Tat-BECN1 1h30	0.0633455	0.0158364	0.0791818
			4.46764				109.966				59.4623		90.4344		Tat-BECN1 1h30	0.0295005	0.0421436	0.0716441
			3.45783				100.969				103.394		111.474		Tat-BECN1 1h30	0.0404202	0.0101051	0.0505253
			0				127.271				96.219		125.956		Tat-sc 3h	0.0106341	0.00151916	0.0121533
			10.0969				130.563				86.3623		108.798		Tat-sc 3h	0.0270463	0.0169039	0.0439502
			13.5528				80.56				93.581		105.033		Tat-sc 3h	0.0146096	0.0146096	0.0292193
			0				72.9542				89.2227		109.626		Tat-sc 3h	0.00576103	0.00288052	0.00864155
			0				115.817				80.7441		113.006		Tat-sc 3h	0.0148477	0.00742385	0.0222715
			12.835				106.794				97.2982		88.1821		Tat-sc 3h	0.016228	0.0020285	0.0182565
											106.486		110.15		Tat-sc 3h	0.0245967	0.00245967	0.0270564
											98.527		115.349		Tat-sc 3h	0.00569585	0.00284792	0.00854377
											111		84.3367		Tat-sc 3h	0.00458926	0.00917852	0.0137678
											109.856		96.8155		Tat-sc 3h	0.00374617	0.00374617	0.00749235
											102.208		101.226		Tat-sc 3h	0.00193296	0	0.00193296
											82.5471		106.121		Tat-sc 3h	0.0104738	0.00261846	0.0130923
											112.416		110.574		Tat-sc 3h	0.0041588	0.0041588	0.0083176
											90.6099		99.8415		Tat-sc 3h	0	0	0
											90.7837		110.365		Tat-sc 3h	0.0124797	0.0124797	0.0249594
											95.9983		116.256		Tat-sc 3h	0.00500593	0.00333729	0.00834322
											87.1355		97.7422		Tat-sc 3h	0.00940906	0.00470453	0.0141136
															Tat-sc 3h	0.00600256	0.00300128	0.00900384
															Tat-sc 3h	0.00548382	0	0.00548382
															Tat-sc 3h	0	0.00276011	0.00276011
															Tat-sc 3h	0.012277	0.00409232	0.0163693
															Tat-sc 3h	0	0.0036667	0.0036667
															Tat-sc 3h	0	0	0
															Tat-sc 3h	0.00257374	0.00257374	0.00514749
															Tat-sc 3h	0.0075857	0.00379285	0.0113785
															Tat-sc 3h	0.00264238	0.00528476	0.00792713
															Tat-sc 3h	0.00262527	0	0.00262527
															Tat-sc 3h	0	0	0
															Tat-BECN1 3h	0.0755316	0.041199	0.116731
															Tat-BECN1 3h	0.0744275	0.0744275	0.148855
															Tat-BECN1 3h	0.0362566	0.0228989	0.0591555
															Tat-BECN1 3h	0.115015	0.0782102	0.193225
															Tat-BECN1 3h	0.0739131	0.0369566	0.11087
															Tat-BECN1 3h	0.0809916	0.126347	0.207338
															Tat-BECN1 3h	0.125482	0.146396	0.271877
															Tat-BECN1 3h	0.126904	0.0930626	0.219966
															Tat-BECN1 3h	0.0519683	0.123425	0.175393
															Tat-BECN1 3h	0.0941116	0.12058	0.214692
															Tat-BECN1 3h	0.0434282	0.159237	0.202665
															Tat-BECN1 3h	0.0757684	0.142794	0.218563
															Tat-BECN1 3h	0.0370524	0.0952777	0.13233
															Tat-BECN1 3h	0.045925	0.0918501	0.137775
															Tat-BECN1 3h	0.0719769	0.151151	0.223128
															Tat-BECN1 3h	0.0486527	0.0139008	0.0625534
															Tat-BECN1 3h	0.076098	0.0160206	0.0921186
															Tat-BECN1 3h	0.089631	0.0431557	0.132787
															Tat-BECN1 3h	0.0715132	0.101769	0.173282
															Tat-BECN1 3h	0.112681	0.0551909	0.167872
															Tat-BECN1 3h	0.055058	0.0419489	0.0970069
															Tat-BECN1 3h	0.0386158	0.0200802	0.0586961
															Tat-BECN1 3h	0.10667	0.0666684	0.173338
															Tat-BECN1 3h	0.0437281	0.0239799	0.0677081
															Tat-BECN1 3h	0.0726774	0.0363387	0.109016
															Tat-BECN1 3h	0.0461466	0.0780942	0.124241
															Tat-BECN1 3h	0.085705	0.0520352	0.13774
															Tat-BECN1 3h	0.0249114	0.0597875	0.0846989
															Tat-BECN1 3h	0.0543116	0.0724154	0.126727
															Tat-BECN1 3h	0.0761345	0.062699	0.138834
															Tat-BECN1 3h	0.0657167	0.0484228	0.114139
															Tat-BECN1 3h	0.0521061	0.176359	0.228465
															Tat-BECN1 3h	0.0671463	0.0738609	0.141007
															Tat-BECN1 3h	0.0650075	0.0702081	0.135216
															Tat-BECN1 3h	0.0374075	0.03453	0.0719375
															Tat-BECN1 3h	0.0621729	0.073477	0.13565
															Tat-BECN1 3h	0.0513917	0.0411133	0.092505
															Tat-BECN1 3h	0.0316377	0.0949131	0.126551
															Tat-BECN1 3h	0.0560688	0.0877599	0.143829
															Tat-BECN1 3h	0.0433851	0.0166866	0.0600717
															Tat-BECN1 3h	0.095519	0.149248	0.244767
															Tat-BECN1 3h	0.0991288	0.0533771	0.152506
															Tat-sc 6h	0.0051061	0.00765916	0.0127653
															Tat-sc 6h	0.00286572	0.00859717	0.0114629
															Tat-sc 6h	0.00612145	0.0122429	0.0183643
															Tat-sc 6h	0.00461811	0.0138543	0.0184724
															Tat-sc 6h	0.00725271	0	0.00725271
															Tat-sc 6h	0.00341922	0.00341922	0.00683845
															Tat-sc 6h	0.00442714	0.0110678	0.015495
															Tat-sc 6h	0	0.00461742	0.00461742
															Tat-sc 6h	0	0	0
															Tat-sc 6h	0.00628701	0.012574	0.018861
															Tat-sc 6h	0.014192	0.014192	0.0283841
															Tat-sc 6h	0.00384283	0.0115285	0.0153713
															Tat-sc 6h	0	0.0016028	0.0016028
															Tat-sc 6h	0.00709809	0.00709809	0.0141962
															Tat-sc 6h	0.020504	0.00292914	0.0234331
															Tat-sc 6h	0.0030581	0.00611621	0.00917431
															Tat-sc 6h	0	0	0
															Tat-sc 6h	0	0.00396906	0.00396906
															Tat-sc 6h	0.00279158	0.00418737	0.00697895
															Tat-sc 6h	0.0107721	0.0107721	0.0215442
															Tat-sc 6h	0.00689014	0.00689014	0.0137803
															Tat-sc 6h	0.0142389	0.00854333	0.0227822
															Tat-sc 6h	0.0223175	0.00637643	0.0286939
															Tat-sc 6h	0.0181563	0.0145251	0.0326814
															Tat-sc 6h	0.00608771	0.00304385	0.00913156
															Tat-BECN1 6h	0.0454054	0.147567	0.192973
															Tat-BECN1 6h	0.109734	0.173264	0.282998
															Tat-BECN1 6h	0.0899272	0.169862	0.25979
															Tat-BECN1 6h	0.0402911	0.161164	0.201455
															Tat-BECN1 6h	0.121837	0.067687	0.189524
															Tat-BECN1 6h	0.045556	0.108634	0.15419
															Tat-BECN1 6h	0.0766521	0.0198728	0.0965248
															Tat-BECN1 6h	0.0756109	0.0302444	0.105855
															Tat-BECN1 6h	0.0463685	0.0231842	0.0695527
															Tat-BECN1 6h	0.0690645	0.0844121	0.153477
															Tat-BECN1 6h	0.0521797	0.0939234	0.146103
															Tat-BECN1 6h	0.0324769	0.111865	0.144342
															Tat-BECN1 6h	0.0637657	0.092106	0.155872
															Tat-BECN1 6h	0.0597981	0.170852	0.23065
															Tat-BECN1 6h	0.13713	0.0299972	0.167127
															Tat-BECN1 6h	0.0764209	0.102874	0.179295
															Tat-BECN1 6h	0.0644256	0.0787424	0.143168
															Tat-BECN1 6h	0.0673279	0.049953	0.117281
															Tat-BECN1 6h	0.10261	0.0906787	0.193289
															Tat-BECN1 6h	0.0608182	0.0221157	0.0829339
															Tat-BECN1 6h	0.129127	0.0737866	0.202913
															Tat-BECN1 6h	0.071917	0.0424964	0.114413
															Tat-BECN1 6h	0.0713975	0.0237992	0.0951967
															Tat-BECN1 6h	0.0700397	0.0733749	0.143415
															Tat-BECN1 6h	0.0686577	0.0282708	0.0969286
															Tat-BECN1 6h	0.104776	0.0598717	0.164647
															Tat-BECN1 6h	0.118302	0.0499495	0.168251
															Tat-BECN1 6h	0.0456182	0.0539124	0.0995305
															Tat-BECN1 6h	0.0813151	0.118845	0.20016
															Tat-BECN1 6h	0.148359	0.259628	0.407987

## Sheet: Figure2
Fig2A					Fig2B					Fig2C					Fig2D					Fig2E					Fig2F					Fig2G					Fig2H					Fig2I					Fig2J
% PI positive nuclei					% PI positive nuclei					% PI positive nuclei					% PI positive nuclei					% PI positive nuclei					% PI positive nuclei					% PI positive nuclei					% PI positive nuclei					% PI positive nuclei					% PI positive nuclei
Tat-sc 6h shRNA sc	Tat-BECN1 6h shRNA sc	Tat-sc 6h shRNA atg5	Tat-BECN1 6h shRNA atg5		Tat-sc 6h shRNA sc	Tat-BECN1 6h shRNA sc	Tat-sc 6h shRNA becn1	Tat-BECN1 6h shRNA becn1		Tat-sc 6h shRNA sc	Tat-BECN1 6h shRNA sc	Tat-sc 6h shRNA atg7	Tat-BECN1 6h shRNA atg7		Tat-sc 6h DMSO	Tat-BECN1 6h DMSO	Tat-sc 6h Q-VD-Oph	Tat-BECN1 6h Q-VD-Oph		Tat-sc 6h Ctrl vector	Tat-BECN1 6h Ctrl vector	Tat-sc 6h BCL2 OE	Tat-BECN1 6h BCL2 OE		Tat-sc 6h DMSO	Tat-BECN1 6h DMSO	Tat-sc 6h Nec-1	Tat-BECN1 6h Nec-1		Tat-sc 6h shRNA sc	Tat-BECN1 6h shRNA sc	Tat-sc 6h shRNA ripk3	Tat-BECN1 6h shRNA ripk3		Tat-sc 6h shRNA sc	Tat-BECN1 6h shRNA sc	Tat-sc 6h shRNA mlkl	Tat-BECN1 6h shRNA mlkl		Tat-sc 6h DMSO	Tat-BECN1 6h DMSO	Tat-sc 6h Fer-1	Tat-BECN1 6h Fer-1		Tat-sc 6h Ctrl vector	Tat-BECN1 6h Ctrl vector	Tat-sc 6h GPX4 OE	Tat-BECN1 6h GPX4 OE
1.85688	100.166	0.895427	34.293		1.24444	99.1685	0	32.349		0.958049	100.268	2.06538	34.1674		21.9462	164.597	0	176.047		2.50948	82.4575	0	61.1782		2.1338	117.839	2.542	93.0143		0	95.3141	0	106.854		0	110.141	0	87.1026		0	90.2953	0	129.382		7.72867	84.3529	0	91.3823
1.00988	84.9742	0.692341	33.5785		5.07601	85.4219	0	53.5801		2.48702	98.2127	5.06468	12.3511		7.88141	122.942	5.86822	162.369		1.42755	126.858	1.49937	91.2738		2.8801	107.827	0	116.004		0	86.7619	0	124.11		0	176.007	0	109.015		0	91.3445	12.9694	84.8489		11.5214	78.7294	0	85.6407
0	99.1366	0	36.2435		0	99.6589	0	45.2587		5.5192	95.6944	1.39173	9.19232		9.99771	79.8409	17.6047	144.386		1.04562	80.5399	1.1802	61.226		4.544	107.051	0	117.604		0	92.2274	0	66.2194		0	127.1	0	63.3982		14.3758	102.273	0	77.1458		12.7669	120.998	8.05187	107.358
2.42736	104.404	1.75574	39.9612		3.25354	102.117	0	37.0525		2.05851	107.9	5.7954	33.1152		28.2288	64.7852	0	143.967		0	121.516	0	87.6764		5.08401	73.6581	6.8515	83.9097		0	119.55	0	102.128		0	95.342	0	110.024		0	124.443	6.5922	93.2945		9.70257	124.021	0	107.142
0.785463	95.6	0.733957	39.9312		0	96.1037	5.57941	47.2244		3.54255	89.2968	4.29052	35.943		0	101.227	0	159.308		2.53618	97.0089	1.63288	85.5115		4.9971	74.112	2.01607	109.624		8.94648	71.1245	0	142.249		0	71.993	0	101.272		0	85.95	6.05679	88.7495		12.133	74.5162	3.64488	85.5053
2.20187	94.0199	1.32329	30.9329		2.21347	96.203	13.5022	6.42961		0.952061	116.548	6.62203	29.4419		4.05922	146.032	0	95.7228		1.46258	91.6195	0	100.243		0	92.1965	2.3575	120.687		0	78.3401	0	123.765		0	109.215	0	81.2289		23.8638	70.4176	0	86.1999		6.23736	117.383	0	76.4858
0	102.044	0.963389	39.3755		4.52159	102.581	5.55837	0		3.71536	88.3889	5.12596	29.8686		14.4714	65.0113	8.5734	97.1778		0	87.8318	1.01017	101.447		2.18157	129.3	3.01372	115.573		0	102.291	0	93.87		0	59.9969	0	129.159		22.8361	113.222	0	77.396		3.75188	73.2676	6.94671	92.7882
0.762084	104.748	0	43.279		3.55579	105.3	5.66259	12.8592		2.75295	107.646	6.10111	55.1041		20.2027	61.4494	11.0895	150.457		2.64889	87.663	1.42755	117.033		4.23667	75.93	2.83816	77.9548		0	119.619	5.80609	125.561		0	94.6533	5.08674	131.058		14.4629	113.956	17.5469	85.9095		7.69783	118.82	23.4624	132.69
0	119.286	1.90877	41.25		2.78345	119.914	13.9925	8.71108		4.17342	119.571	12.6617	34.5148		7.72905	6.38907	20.8211	125.189		4.25715	90.228	4.86532	77.0441		1.74006	63.1168	4.60363	78.8828		0	143.884	0	94.086		0	81.7398	0	133.68		21.6943	89.4891	21.4989	168.947		7.2012	123.345	5.57048	107.063
0	113.527	1.04738	39.4317		5.53714	114.126	6.90296	40.5065		0	78.2234	3.52535	26.8817		0	94.043	16.0848	124.587		0	112.059	0	88.1481		5.08401	99.3174	4.91312	120.964		0	130.284	0	96.3874		0	115.142	0	58.8697		14.9148	101.548	23.8638	85.2277		4.02229	105.053	12.6529	94.2768
0	92.6846	2.91769	33.9897		2.83839	91.5937	6.33084	44.3502		2.20768	107.412	8.26153	39.2655		7.39301	142.527	2.13886	102.676		3.26576	116.807	3.28828	106.621		2.28383	170.721	1.98864	95.4134		0	85.3495	0	109.227		0	59.8257	0	162.036		5.54971	93.4424	10.8967	97.4031		4.21202	90.2202	6.76111	93.9385
1.01108	103.169	1.01611	42.0303		6.13092	103.712	6.33576	0		0.721942	90.8389	3.37645	27.985		13.2843	73.5043	6.94037	75.4018		4.23196	113.171	6.15227	122.422		2.37667	83.523	4.2676	95.379		0	75.2544	7.17222	137.205		0	98.8438	0	83.0611		11.7555	123.619	27.9108	88.9658		3.72062	89.2948	7.25988	115.527
0	80.4486	1.06197	35.6224		18.9168	80.8724	30.2923	47.3918		4.52159	90.1392	7.00621	34.003		0	3.10274	10.1516	63.0513		6.39186	98.4363	2.32876	83.079		9.3297	104.404	0	81.4692		0.90468	87.8072	0	68.9613		0	95.3141	0	131.712		1.0185	84.565	2.98444	114.707		5.01545	98.374	11.7493	135.596
0	85.0007	0	33.5785		14.5755	85.4486	6.99625	27.0044		3.55579	92.4504	6.18176	41.1275		0	118.841	6.37647	91.8157		10.156	98.209	0	89.0577		0	109.624	4.08854	100.113		1.48871	82.0043	1.87673	69.2005		0	86.7619	0	78.691		12.727	116.711	7.97323	88.8446		20.9857	101.733	4.67512	107.77
0	102.503	0	35.1638		18.0822	103.043	10.7859	42.4035		2.78345	95.3699	7.23525	40.5174		0	82.6041	6.22095	22.5995		7.77903	94.4933	6.3037	89.4002		0	83.523	5.73197	95.921		3.05918	123.64	6.22633	44.7332		0	92.2274	0	64.9642		4.05256	99.5221	28.3809	105.606		14.7677	101.264	0	96.9487
3.14928	104.467	1.34307	49.3399		7.61356	101.802	24.0801	30.7475		4.15285	114.203	5.2401	35.2993		12.4799	210.945	6.41657	6.04339		3.51553	106.235	2.81242	109.056		12.9925	116.932	5.78872	104.404		1.19602	94.4431	16.2343	60.7088		0	119.55	0	110.638		20.2628	111.515	26.7101	73.2029		18.4231	108.986	0	135.171
0	93.5402	1.21772	38.6302		7.43142	94.033	51.2838	30.2022		1.70303	84.1299	2.48905	25.6165		4.65861	112.759	8.54468	35.3374		6.09358	113.267	2.15067	130.306		8.8585	87.0772	3.58688	156.459		0	93.789	3.0416	61.6044		8.94648	71.1245	0	55.7264		4.69504	125.317	9.46705	77.9153		4.83307	102.032	18.2981	83.9237
4.52159	120.281	0	36.1883		6.22262	118.9	43.1435	51.9315		4.7685	93.7903	2.14289	24.2682		3.54248	149.4	22.5562	148.59		0	81.6002	0.962144	136.229		5.76021	71.8846	4.36314	98.677		0	61.0659	6.58256	26.1091		0	78.3401	0	99.721		0	117.235	5.38452	80.7244		0	89.8037	11.6725	133.525
3.55579	84.2036	11.6779	29.7848		5.91683	90.1392	3.71127	14.6525		18.9168	94.4207	1.52271	43.9692			101.348		192.975		10.7534	117.184	4.81072	84.9408		6.09022	119.93	0	76.086		3.60026	111.198	3.44556	52.2704		0	102.291	0	70.5367		2.15481	111.26	2.55526	77.2102		4.94547	93.0367	2.61096	91.2502
2.78345	106.731	1.37692	17.9014		2.12181	92.4504	5.19802	22.9371		14.5755	87.225	0.794053	42.2207			80.8578		138.887		3.15185	99.1497	10.3476	117.382		7.76099	82.7351	6.2198	104.404		0	95.8961	0	74.2224		0	119.619	0	152.731		1.16665	64.9577	1.91539	71.8408		2.46129	107.35	2.6896	78.4346
4.15285	101.508	2.08759	18.6377		2.98686	95.3699	5.20034	36.4323		19.9856	97.6406	5.65199	28.1754			89.4943		142.727		4.25133	97.0459	1.27837	82.6985		3.01372	102.711	3.09344	101.873		6.08319	124.863	2.13402	85.4621		0	143.884	0	90.0311		1.76602	100.315	2.74995	101.537		2.06863	105.19	0	131.816
1.70303	107.162	26.863	33.8634		4.14842	114.203	14.0685	12.7309		7.61356	107.859	4.79373	27.1105			130.495		125.382		2.99684	90.2752	0	91.4037		7.13001	105.662	4.13675	75.4401		4.49459	74.5906	0	84.8567		0	130.284	0	95.9354		17.2151	99.0301	12.2071	101.595		9.32698	93.3608	0	112.662
4.7685	95.0334	4.46312	31.5992		0.99562	84.1299	6.40745	28.5756		7.43142	85.692	2.64144	21.1796			54.1526		188.932		1.63221	139.962	0	124.996		5.12861	78.7841	0	164.436		3.32854	132.025	0.714221	88.6054		0	85.3495	0	42.4097		13.3267	76.9986	11.907	75.0104		0	100.039	10.8896	86.2157
18.9168	112.069	22.0307	21.7631		4.335	93.7903	6.32397	17.2574		6.22262	99.0703	0	30.9195			78.0792		284.429		3.12491	116.159	4.06238	129.226		2.05867	142.142	3.23017	77.3816		1.38908	118.678	0	113.275		0	75.2544	0	54.2428		0	92.5747	22.4383	115.028		12.7338	98.8301	2.42649	104.008
14.5755	95.9921	36.044	34.1787		3.57601	94.4207	12.5835	45.5141		4.43762	106.354	0	34.3069			97.6821		223.12			91.4037		89.9974		8.22945	120.839	2.68392	109.516							0.90468	87.8072	7.46156	32.1636									0	139.239
19.9856	93.1087	26.5953	34.9435		10.9746	87.225	7.27138	30.3603		0	100.778	0	44.8522			114.051		135.212			81.2477		110.647		2.52155	87.2532	2.69926	102.218							1.48871	82.0043	5.59233	48.1125									0	127.338
7.61356	88.145	7.15086	27.822		1.56012	97.6406	4.43762	34.0607		0.99562	112.277	4.05907	39.359			85.4303		163.027			105.347		89.1374		3.269	117.109	1.18686	115.267							3.05918	123.64	11.2365	62.7909									0	104.243
7.43142	105.187	26.8052	40.1641		2.44819	107.859	2.41175	35.705		2.48905	103.789	2.12393	45.747			109.612		202.739			92.5049		108.542		2.08093	86.0023	4.77142	69.1856							1.19602	94.4431	8.18145	63.3276									0	72.8271
6.22262	120.534	9.83975	37.3038		6.86902	85.692	11.4685	42.8634		0	88.6318	0	23.6068			151.405		171.057			77.2425		74.1827		4.17289	94.832	4.57133	99.3849							0	93.789	5.9723	62.9068									5.31638	73.45
4.43762	125.595	8.82481	41.521		0	99.0703	10.8867	30.9904		3.09643	109.908	0	33.1666			107.393		163.605			92.479		113.747		0.752183	203.886		96.1667							0	61.0659	8.35089	47.7091									0	132.206
0	100.035	3.38824	33.6393		0	106.354	3.7224	44.2789		0	97.8254	8.60175	19.8812												1.09599	87.6411	0	102.305							3.60026	111.198	2.08772	90.7754									3.85245	80.5512
0.99562	101.696	2.4811	38.9026		2.35752	100.778	4.54664	37.6252		0	106.531	3.70075	42.6202												1.30489	87.9773	2.38571	75.2183							0	95.8961	10.98	79.0328									0	118.479
2.48905	86.0449	3.59529	32.6298		1.88322	112.277	3.2476	43.8394		0	96.3928	0	42.0343												0.820088	76.974	2.04489	105.018							6.08319	124.863	1.61107	61.5668									0	194.252
0	91.403	10.3789	27.3722		0	103.789	0	33.7645		3.14928	116.546	0	47.5208												1.80294	78.4173	2.51261	95.5238							4.49459	74.5906	1.95291	69.5712									0	162.921
3.09643	97.8994	2.84463	37.9979		0	88.6318	0	43.1435		0	119.294	0	8.11814												2.59544	136.644	3.35015	118.472							3.32854	132.025	1.82811	89.629									0	141.77
3.57601	87.6524	4.37688	31.155		0	109.908	0	44.342		3.57601	99.6824	0	32.288												2.62428	97.3746	7.22055	89.8169							1.38908	118.678	1.5208	67.7043									0	108.057
10.9746	106.861	0	30.6559			97.8254	1.83968	26.0873		10.9746	106.861	2.37511	7.48599												1.36523	92.7486	2.01973	97.1229																			23.3687	106.328
1.56012	117.423	3.78887	42.9784			106.531	1.51555	19.1232		1.56012	117.423	2.58752	10.7446												7.61888	99.4017	0	96.1841																			0	106.328
2.44819	93.8801	9.18072	37.3946			96.3928	1.53012	18.5397		2.44819	93.8801	2.27332	4.349												2.51261	93.2126	0	97.088																			10.6328	78.7612
6.86902	108.573	0	37.4392			116.546	0	21.396		6.86902	108.573	2.08016	6.76511												8.7476	98.789	0	84.5602																			0
0	91.7834	5.78663	32.6607			119.294	0	12.241		0	91.7834	0	36.5316												0	73.9858	2.602	80.226
0	109.819	0	35.5827			99.6824	0	24.6081		0	109.819	3.2476	10.8242												4.72371	113.551	2.31057	86.2149
2.35752	90.8354	9.71801	23.0539			134.422		14.5993		2.35752	90.8354		15.8833												5.08937	87.0555	0	89.6197
1.88322	81.3823	4.89638	38.3735			79.2566		8.75958		1.88322	81.3823		18.1448												9.16895	108.93	3.1914	83.7112
0	91.329	5.6833	32.8214			107.015		13.3725		0	91.329		21.5495												4.70905	100.623	7.87696	77.6273
0	84.8055	7.95662	33.6816			109.404		17.4392		0	84.8055		15.4983												1.81649	112.908	6.34773	101.07
0	110.132	0	38.3582			93.8044		13.6011		0	110.132		48.6106												3.8768	72.3794	9.16895	83.5982
	101.918	10.0505	47.8812			99.5798		9.2924			101.918		26.6376												3.15652	71.4657		97.1648
	98.5774		28.1012			102.581					98.5774		18.7215												2.00571	91.9632		86.8913
	97.7008		30.7124			77.6566					97.7008		28.9332												1.79392	72.518		86.3488
	105.202		26.2917			114.306					105.202		16.899												3.05632	95.596		135.428
	107.721		38.9671			91.1696					107.721		37.1696												4.37609	108.308		86.9945
	96.8456		44.3598			95.1513					96.8456		22.5542												0	149.759		112.778
	105.211		48.6297			95.6534					105.211		24.8644												2.83159	87.3747		84.5332
	90.1392		17.3216								134.422		23.5752													84.3145		125.671
	92.4504		36.5061								79.2566		20.6071													97.2981		98.2797
	95.3699		47.4579								107.015		17.9304													104.914		83.8515
	114.203		47.4745								109.404		19.0267													99.0937		86.2155
	84.1299		43.5412								93.8044		27.4761													114.679		102.743
	93.7903		30.7398								99.5798		29.652													94.181		100.302
	94.4207		42.1402								102.581
	87.225		17.2075								77.6566
	97.6406		28.0693								114.306
	107.859		41.4178								91.1696
	85.692		45.1226								95.1513
	99.0703		45.9064								95.6534
	106.354		46.2252
	100.778		47.8624
	112.277		41.9775
	103.789		48.3415
	88.6318		32.0713
	109.908		23.5328
	97.8254		50.389
	106.531		38.1558
	96.3928		40.6057
	116.546		34.3069
	119.294		35.8558
	99.6824		44.8867
	134.422		26.21
	79.2566		28.0822
	107.015		17.6814
	109.404		10.9746
	93.8044		21.9493
	99.5798		13.4478
	102.581		17.0499
	77.6566		16.7508
	114.306		21.799
	91.1696		18.7215
	95.1513		30.4427
	95.6534		18.7215
[truncated: 4 more columns]

## Sheet: Figure3
Fig3B					Fig3C			Fig3D					Fig 3F
% number of AV / um2 of neuron area					% neurons with PNS			% PI positive nuclei					LC3-positive dots /µm2
Tat-sc 3h	Tat-BECN1 3h	Tat-sc 6h	Tat-BECN1 6h		Tat-BECN1 3h	Tat-BECN1 6h		Tat-sc 6h DMSO	Tat-BECN1 6h DMSO	Tat-sc 6h Dig	Tat-BECN1 6h Dig		treatment	RFP+/GFP+	RFP+/GFP-	TOTAL
0.00539695	0.134189	0.0198822	0.200358		0	60							Tat-sc 3h DMSO	0.00517367	0.00517367	0.0103473
0.0240414	0.110203	0.0191628	0.170986		20	20		1.83874	110.202	2.18301	58.0764		Tat-sc 3h DMSO	0.00917034	0.00687775	0.0160481
0.0142205	0.172421	0.015793	0.115392		40	60		2.26995	104.787	3.33664	49.3616		Tat-sc 3h DMSO	0.00305096	0.00610191	0.00915287
0.00651665	0.158551	0.0281467	0.189353		20	60		2.55228	106.458	1.96555	52.7562		Tat-sc 3h DMSO	0.00485748	0	0.00485748
0.0277422	0.124562	0.0128901	0.0919326		40	40		3.10914	124.741	3.52583	24.6491		Tat-sc 3h DMSO	0.00725595	0.0120932	0.0193492
0.0100782	0.0856741	0.0212148	0.118966		20	40		2.29022	117.87	1.98841	57.2521		Tat-sc 3h DMSO	0.0103238	0.00516192	0.0154857
0.0114643	0.156864	0.0152244	0.0758699		20	40		3.2572	102.602	1.49347	50.5034		Tat-sc 3h DMSO	0.00622599	0.003113	0.00933899
0.00348364	0.114663	0.0238947	0.0585469		0	50		2.29022	112.819	0.818195	56.4223		Tat-sc 3h DMSO	0.0119122	0	0.0119122
0.00322715	0.0568006	0.0196395	0.120354					1.81918	102.266	0.846549	52.459		Tat-sc 3h DMSO	0.00618322	0.00927483	0.0154581
0.00632389	0.0756702	0.015026	0.100491					0.876938	65.5141	1.52681	47.367		Tat-sc 3h DMSO	0.00348148	0.00348148	0.00696296
0	0.125244	0.0150609	0.126992					2.49033	67.1226	0.89064	46.4682		Tat-sc 3h DMSO	0.011028	0.00551399	0.016542
0.0186416	0.157899	0.00808381	0.0884071					0.876938	88.2375	1.0823	48.3269		Tat-sc 3h DMSO	0.00457105	0.00457105	0.0091421
0.00756075	0.0509444	0	0.104979					0.830111	102.732	2.75811	48.858		Tat-sc 3h DMSO	0.016413	0.00410325	0.0205163
0.0120561	0.147344	0	0.0964797					1.2482	94.8215	3.33122	37.5613		Tat-sc 3h DMSO	0.0102611	0	0.0102611
0.00519613	0.0442091	0	0.112547					1.91421	114.498	0.994203	32.2309		Tat-sc 3h DMSO	0	0	0
0.0120325	0.185403	0.0121696	0.109835					0.633344	95.0776	1.20425	29.5966		Tat-sc 3h DMSO	0	0.00815069	0.00815069
0.0107666	0.191284	0.00683125	0.107734					0.85076	95.3379	6.49378	49.1505		Tat-sc 3h DMSO	0.0140999	0.00939991	0.0234998
0.00893671	0.0528414	0.0100532	0.0456635					3.43724	88.181	0	23.1566		Tat-sc 3h DMSO	0.0029988	0.0029988	0.00599759
0.00831057	0.108188	0.00663055	0.0778314					1.59072	106.733	1.46156	19.8401		Tat-sc 3h DMSO	0.00438297	0.00876593	0.0131489
0.00447103	0.0600219	0.0156607	0.0999747					8.27205	109.042	2.10095	32.7802		Tat-sc 3h DMSO	0.00640295	0.00320148	0.00960443
0.0411587	0.113346	0.0134079	0.160131					2.5346	87.7048	2.86034	48.2046		Tat-BECN1 3h DMSO	0.0395749	0.0339213	0.0734962
0.00736887	0.104285	0.0143486	0.0883076					3.28592	117.715	2.67753	44.7136		Tat-BECN1 3h DMSO	0.0595398	0.0595398	0.11908
0.00683364	0.0994894	0.0121936	0.114184					2.0917	86.4474	5.86192	28.2233		Tat-BECN1 3h DMSO	0.0401367	0.103687	0.143823
0.00342985	0.18791	0.0189567	0.140199					4.19448	95.3228	2.4475	33.5271		Tat-BECN1 3h DMSO	0.0570292	0.0418214	0.0988507
0.0124392	0.116806	0.00841556	0.104179					0.756076	204.942	2.52562	27.178		Tat-BECN1 3h DMSO	0.0302411	0.102354	0.132595
0.0151163	0.171285	0	0.0790944					1.10166	88.0947	1.53166	15.0139		Tat-BECN1 3h DMSO	0.0309594	0.0557269	0.0866862
0.00884095	0.119499	0.00500724	0.149617					1.31165	88.4327		13.8367		Tat-BECN1 3h DMSO	0.0316388	0.0991348	0.130774
0.00541964	0.057145	0.010397	0.111021					0.824333	77.3725		38.8582		Tat-BECN1 3h DMSO	0.0252683	0.0701896	0.0954579
0.00550046	0.0788294	0.0771315	0.0849157					1.81227	78.8231		17.0797		Tat-BECN1 3h DMSO	0.0155257	0.0621028	0.0776285
0.0195927	0.0891476	0.0145102	0.0467993					2.60888	137.351		17.8801		Tat-BECN1 3h DMSO	0.0316971	0.0316971	0.0633943
								2.63786	97.8787		28.2628		Tat-BECN1 3h DMSO	0.0627299	0.0701099	0.13284
								1.3723	93.2286		41.5238		Tat-BECN1 3h DMSO	0.0250002	0.0625005	0.0875007
								7.65832	99.9162		39.7295		Tat-BECN1 3h DMSO	0.0745694	0.0596555	0.134225
								2.52562	93.6951		28.2323		Tat-BECN1 3h DMSO	0.0810662	0.189154	0.270221
								8.79288	99.3004		24.0291		Tat-BECN1 3h DMSO	0.0319811	0.132493	0.164474
								0	74.3687		18.8734		Tat-BECN1 3h DMSO	0.100185	0.0601112	0.160297
								4.74816	114.138		28.2921		Tat-BECN1 3h DMSO	0.0854245	0.0939669	0.179391
								5.08937	87.5061		20.2988		Tat-BECN1 3h DMSO	0.0665513	0.0443675	0.110919
								9.16895	109.494		5.9352		Tat-BECN1 3h DMSO	0.0395822	0.0593733	0.0989555
								4.70905	101.144		27.0465		Tat-BECN1 3h DMSO	0.0604357	0.0521945	0.11263
								1.81649	113.493		23.9248		Tat-sc 3h Dig	0.00266872	0.00800617	0.0106749
								3.8768	72.754		32.0821		Tat-sc 3h Dig	0.00251598	0.00251598	0.00503197
								3.15652	71.8356		19.784		Tat-sc 3h Dig	0	0	0
								2.00571	91.9632		42.5827		Tat-sc 3h Dig	0	0.00461308	0.00461308
								1.79392	72.518		41.5903		Tat-sc 3h Dig	0.00273675	0	0.00273675
								3.05632	95.596		36.7591		Tat-sc 3h Dig	0.00393922	0	0.00393922
								4.37609	108.308		56.8174		Tat-sc 3h Dig	0	0	0
								0	149.759		35.5795		Tat-sc 3h Dig	0	0	0
								2.83159	87.3747		36.1027		Tat-sc 3h Dig	0	0	0
									84.3145		58.9045		Tat-sc 3h Dig	0	0	0
									97.2981		80.6014		Tat-sc 3h Dig	0	0.00482439	0.00482439
									104.914		10.599		Tat-sc 3h Dig	0.00612786	0	0.00612786
									99.0937		23.2608		Tat-sc 3h Dig	0	0	0
									114.679		14.5319		Tat-sc 3h Dig	0	0	0
									94.181		45.0644		Tat-sc 3h Dig	0	0	0
													Tat-sc 3h Dig	0.00267126	0	0.00267126
													Tat-sc 3h Dig	0.00261346	0.00522693	0.00784039
													Tat-sc 3h Dig	0	0	0
													Tat-sc 3h Dig	0.00400498	0	0.00400498
													Tat-sc 3h Dig	0.00254824	0.00254824	0.00509649
													Tat-BECN1 3h Dig	0.0126882	0.0148029	0.0274911
													Tat-BECN1 3h Dig	0.013589	0.013589	0.027178
													Tat-BECN1 3h Dig	0.00663313	0.0154773	0.0221104
													Tat-BECN1 3h Dig	0.0118057	0.0236115	0.0354172
													Tat-BECN1 3h Dig	0.0115532	0.0154042	0.0269574
													Tat-BECN1 3h Dig	0.0145416	0.0218125	0.0363541
													Tat-BECN1 3h Dig	0	0.0149495	0.0149495
													Tat-BECN1 3h Dig	0.012434	0.012434	0.0248681
													Tat-BECN1 3h Dig	0.0132768	0.016596	0.0298728
													Tat-BECN1 3h Dig	0.0191977	0.0170646	0.0362623
													Tat-BECN1 3h Dig	0.0200991	0.0200991	0.0401982
													Tat-BECN1 3h Dig	0.0106123	0.0212247	0.031837
													Tat-BECN1 3h Dig	0.00634492	0.00951737	0.0158623
													Tat-BECN1 3h Dig	0.0187502	0.0125002	0.0312504
													Tat-BECN1 3h Dig	0.01014	0.0243359	0.0344758
													Tat-BECN1 3h Dig	0.00893759	0.014896	0.0238336
													Tat-BECN1 3h Dig	0.00778903	0.0194726	0.0272616
													Tat-BECN1 3h Dig	0.0080143	0.0213715	0.0293858
													Tat-BECN1 3h Dig	0.014345	0.0322762	0.0466212
													Tat-BECN1 3h Dig	0.0189238	0.0243306	0.0432543

## Sheet: Figure4
Fig4B											Fig4D
% PI positive nuclei											LC3-positive dots /µm2
Tat-sc 6h shRNA sc	Tat-BECN1 6h shRNA sc	Tat-sc 6h shRNA atp1a1#1	Tat-BECN1 6h shRNA atp1a1#1	Tat-sc 6h shRNA atp1a1#2	Tat-BECN1 6h shRNA atp1a1#2	Tat-sc 6h shRNA atp1a3#1	Tat-BECN1 6h shRNA atp1a3#1	Tat-sc 6h shRNA atp1a3#2	Tat-BECN1 6h shRNA atp1a3#2		RFP+GFP+											RFP+GFP-											Total
3.57601	134.422	6.19996	137.711	0	84.1862	2.46717	19.646	6.005	17.6814		shRNA sc		shRNA atp1a1#1		shRNA atp1a1#2		shRNA atp1a3#1		shRNA atp1a3#2			shRNA sc		shRNA atp1a1#1		shRNA atp1a1#2		shRNA atp1a3#1		shRNA atp1a3#2			shRNA sc		shRNA atp1a1#1		shRNA atp1a1#2		shRNA atp1a3#1		shRNA atp1a3#2
10.9746	79.2566	4.08032	131.394	2.00167	102.898	0.86485	25.6075	8.37539	20.2073		Tat-sc	Tat-BECN1	Tat-sc	Tat-BECN1	Tat-sc	Tat-BECN1	Tat-sc	Tat-BECN1	Tat-sc	Tat-BECN1		Tat-sc	Tat-BECN1	Tat-sc	Tat-BECN1	Tat-sc	Tat-BECN1	Tat-sc	Tat-BECN1	Tat-sc	Tat-BECN1		Tat-sc	Tat-BECN1	Tat-sc	Tat-BECN1	Tat-sc	Tat-BECN1	Tat-sc	Tat-BECN1	Tat-sc	Tat-BECN1
1.56012	107.015	4.08032	80.7193	1.91726	83.6119	0	29.3139	0	24.7999		0.011613	0.085442	0.015805	0.065155	0.004045	0.073285	0.009706	0.01953	0.004194	0.009125		0.00580654	0.0854422	0.0131706	0.0893078	0.0080896	0.0899665	0	0.0142948	0.00419442	0.0222813		0.0174195	0.170884	0.0289756	0.154463	0.0121346	0.163252	0.009706	0.0338248	0.00838842	0.0314063
2.44819	109.404	7.15202	89.8171	0	90.9328	0	15.228	2.12177	21.2177		0.004407	0.091001	0	0.087742	0.006227	0.080276	0.010248	0.013509	0.004231	0.016564		0.00440639	0.0944174	0.00663548	0.0771329	0.00311368	0.0789745	0.00304955	0.00350906	0.00423101	0.0140792		0.00881339	0.185418	0.00663548	0.164875	0.00934068	0.159251	0.0132976	0.0170181	0.00846201	0.0306432
6.86902	93.8044	0	97.2476	0	78.6301	0	4.68036	3.28108	16.1147		0.015783	0.090685	0.002451	0.079474	0	0.073098	0	0.015823	0.008106	0.017269		0.0042	0.0713707	0.00245073	0.0973703	0	0.0778078	0	0.0185579	0	0.0230196		0.019983	0.162056	0.00490173	0.176844	0	0.150906	0	0.0343809	0.008106	0.0402886
0	99.5798	1.95254	105.253	0	80.5567	2.57704	12.8592	0	18.1004		0.007339	0.105094	0.017816	0.077384	0	0.076751	0	0.017545	0.007642	0.017858		8.90944e-08	0.0818893	0.0101808	0.0829913	0.00532527	0.0875631	0.00294631	0.0228237	0.00482118	0.0208934		0.00733909	0.186984	0.0279968	0.160375	0.00532527	0.164314	0.00294631	0.0403687	0.0124632	0.0387514
0	102.581	9.89424	114.45	0	73.7796	0	15.431	6.57572	11.5035		0	0.085439	0.023313	0.081363	0.010407	0.073666	0	0.017965	0.009424	0.019114		0	0.0978683	0	0.0723851	0.00520327	0.0804997	0	0.0234737	0.00942445	0.0169545		0	0.183307	0.023313	0.153748	0.0156103	0.154166	0	0.0414387	0.0188484	0.0360685
2.35752	77.6566	4.33013	82.1329	0	70.0183	0	10.1574	1.51555	14.6142		0	0.076141	0	0.083532	0.00298	0.077234	0	0.023047	0.00419	0.018558		0.008717	0.0898023	0	0.100137	0.00297975	0.0980419	0.00581439	0.0207618	0	0.012134		0.008717	0.165943	0	0.183669	0.00595975	0.175276	0.00581439	0.0438088	0.00419	0.030692
1.88322	114.306	4.33013	82.8006	0	92.3995	0	24.111	0	20.2716		0.014748	0.086468	0	0.071167	0.006992	0.080875	0	0.013499	0.006344	0.016558		0.00210568	0.0990985	0.00512165	0.0889032	0	0.0735841	0	0.0234986	0.00980623	0.0131396		0.0168537	0.185566	0.00512165	0.16007	0.006992	0.154459	0	0.0369976	0.0161502	0.0296976
0	91.1696	0	79.5662	0	93.4355	2.10771	11.9648	0	12.8592		0.002933	0.091223	0	0.07468	0.017613	0.078199	0.004858	0.015499	0	0.019183		0.00293241	0.0891727	0	0.114039	0.00880638	0.123082	0.00485783	0.013263	0	0.019203		0.00586541	0.180396	0	0.188719	0.0264194	0.201281	0.00971583	0.028762	0	0.038386
0	95.1513	5.55113	91.1271	0	92.4483	0	14.4666	0	25.859		0.003936	0.071048	0.013755	0.086649	0.008546	0.072149	0.00525	0.011509	0.003291	0.016189		0.00787211	0.0777762	0	0.0833075	0.00854555	0.127356	0	0.0183927	0.00329099	0.0130946		0.0118081	0.148824	0.013755	0.169957	0.0170915	0.199505	0.00525	0.0299017	0.00658199	0.0292836
0	95.6534	6.24049	88.0912	0	91.2042	0	20.0708	0	9.05018		0.003446	0.079023	0	0.081435	0.013618	0.084154	0	0.013123	0	0.013189		0.00689207	0.0875564	0	0.0771451	0	0.0768472	0.00738482	0.025634	0	0.0233485		0.0103381	0.166579	0	0.15858	0.013618	0.161001	0.00738482	0.038757	0	0.0365375
0.958049	100.268	1.95867	106.169	3.75717	102.268	4.92373	25.8417	1.21325	37.1062		0	0.084422	0	0.104337	0.00123	0.071235	0.003456	0.022645	0.00234	0.019665		0.007756	0.0798123	0	0.112283	0.00192837	0.0942536	0.00373847	0.0216275	0	0.0153948		0.007756	0.164234	0	0.21662	0.00315837	0.165489	0.00719447	0.0442725	0.00234	0.0350598
2.48702	98.2127	1.06095	105.525	0	74.2511	3.47219	18.427	1.5599	61.7504		0.013748	0.076123	0	0.092987	0.007889	0.072887	0	0.014122	0.005265	0.014293		0.00239485	0.0890985	0.0035243	0.0736452	0	0.0729385	0	0.0228385	0.00873645	0.0142536		0.0161429	0.165221	0.0035243	0.166632	0.007889	0.145825	0	0.0369605	0.0140014	0.0285466
5.5192	95.6944	3.6877	109.603	1.76473	73.6516	1.96949	17.3102	3.42565	45.5761		0.002363	0.073478	0	0.105172	0.016282	0.087234	0.004184	0.016475	0	0.02345		0.0025493	0.0747362	0.0014238	0.0857364	0.00785643	0.104957	0.00384756	0.0147273	0.00763524	0.0183745		0.0049123	0.148214	0.0014238	0.190908	0.0241384	0.192191	0.00803156	0.0312023	0.00763524	0.0418245
2.05851	107.9	1.84704	121.584	9.0994	110.201	2.45847	35.5436	8.846	44.925		0.003536	0.082675	0.012112	0.078029	0.007934	0.085264	0.004986	0.012765	0.003178	0.018495		0.0076453	0.0846575	0.0127174	0.0823648	0.00812645	0.116253	0	0.0172839	0.00318274	0.0183726		0.0111813	0.167332	0.0248294	0.160394	0.0160605	0.201517	0.004986	0.0300489	0.00636074	0.0368676
3.54255	89.2968	1.73892	107.854	4.51832	86.3943	0	39.4929	3.1479	58.8491		0.003164	0.088222	0	0.079362	0.012765	0.103883	0	0.012003	0	0.014173		0.00632986	0.0783747	0	0.076453	0	0.0754738	0.00637485	0.0228375	0	0.022391		0.00949386	0.166597	0	0.155815	0.012765	0.179357	0.00637485	0.0348405	0	0.036564
0.952061	116.548	4.32619	88.0298	3.32778	74.6327	1.55667	1.38482	0	55.463		0	0.083221	0	0.0989766	0.00111	0.070309	0.0024354	0.022645	0.00213	0.019111		0.007627	0.0763324	0	0.100344	0.0014334	0.0923345	0.00321123	0.0256776	0.0090032	0.0157236		0.007627	0.159553	0	0.199321	0.0025434	0.162643	0.00564663	0.0483226	0.0111332	0.0348346
3.71536	88.3889	1.10707	87.8642	9.57306	92.2072	2.07255	23.9568	7.70772	47.6477		0.011128	0.0754432	0	0.0912737	0.00723224	0.0713345	0	0.014122	0	0.0139586		0.0021245	0.0854467	0.00312245	0.072336	0	0.0734455	0	0.0237484	0	0.0142334		0.0132525	0.16089	0.00312245	0.16361	0.00723224	0.14478	0	0.0378704	0	0.028192
2.75295	107.646	2.74214	118.826	2.81788	125.208	1.59142	22.3835	0	28.1		0.001123	0.0723133	0	0.101283	0.013453	0.0864365	0	0.016475	0	0.02224		0.0023245	0.072113	0	0.0830049	0.00734453	0.100034	0.00312234	0.0153748	0.00723345	0.0193847		0.0034475	0.144426	0	0.184288	0.0207975	0.186471	0.00312234	0.0318498	0.00723345	0.0416248
4.17342	119.571	2.7212	79.2173	0	86.1239	3.00403	44.8898	3.03841	53.3831		0.002636	0.0812837	0.0112334	0.0792824	0.0076553	0.0842234	0.0039283	0.012765	0.003005	0.017928		0.00743673	0.0819929	0.0111678	0.0812247	0.00893745	0.0983653	0	0.0172344	0.00332245	0.0189475		0.0100727	0.163277	0.0224012	0.160507	0.0165928	0.182589	0.0039283	0.0299994	0.00632745	0.0368755
0	78.2234	1.42591	108.081	5.59963	104.825	4.6905	29.3938	0	21.6958		0	0.0862738	0	0.0783743	0.012223	0.100558	0	0.012003	0	0.0139485		0.0061223	0.0763354	0	0.0723357	0	0.0712234	0.00622344	0.0232234	0	0.0212536		0.0061223	0.162609	0	0.15071	0.012223	0.171781	0.00622344	0.0352264	0	0.0352021
2.20768	107.412	0	82.4355	3.92603	84.383	1.12809	42.2145	15.599	24.5886		0	0.0839283	0	0.100043	0.00111	0.0703487	0.003256	0.022645	0.002223	0.019536		0.0075434	0.0777654	0	0.105748	0.00132437	0.0900494	0.00423345	0.0234453	0	0.0163748		0.0075434	0.161694	0	0.205792	0.00243437	0.160398	0.00748945	0.0460903	0.002223	0.0359109
0.721942	90.8389	2.28511	112.741	1.72979	91.098	0	43.0814	3.45957	39.9935		0.012238	0.0753746	0.010987	0.0912324	0.007221	0.0712234	0	0.014122	0.00498675	0.0139486		0.00219	0.0865543	0.0032446	0.0712239	0	0.0700038	0	0.0276653	0.00921736	0.0154764		0.014428	0.161929	0.0142316	0.162456	0.007221	0.141227	0	0.0417873	0.0142041	0.029425
4.21037	82.518		97.7768			11.0575	30.876				0.001363	0.0712938	0	0.0956743	0.012314	0.0868374	0.0038495	0.016475	0	0.022678		0.0022245	0.0733345	0.0012234	0.0830029	0.00721155	0.101223	0.00333435	0.0154357	0.00715244	0.0193847		0.0035875	0.144628	0.0012234	0.178677	0.0195255	0.188061	0.00718385	0.0319107	0.00715244	0.0420627
2.46413	146.268		104.397			7.51434	34.5565				0.003221	0.0812736	0.0134556	0.0772632	0.007234	0.0842723	0.004212	0.012765	0.003235	0.0179347		0.0071223	0.0820098	0.0137789	0.0803324	0.00798765	0.0946353	0	0.0185605	0.00325364	0.0173645		0.0103433	0.163283	0.0272345	0.157596	0.0152216	0.178908	0.004212	0.0313255	0.00648864	0.0352992
3.363	129.159		104.253			2.18386	45.9266				0.0021334	0.0863748	0	0.0782743	0.011123	0.102338	0	0.012003	0	0.0134758		0.0061667	0.0762534	0	0.0745567	0	0.0723436	0.0067789	0.0254563	0	0.0212635		0.0083001	0.162628	0	0.152831	0.011123	0.174682	0.0067789	0.0374593	0	0.0347393
3.87476	84.1127		91.6951			0	24.6346				0	0.0827384	0.011776	0.0693843	0.0041234	0.0729183	0.008674	0.01953	0.0043456	0.00893746		0.0055667	0.0814332	0.0136778	0.0856679	0.0070987	0.0793747	0	0.0143345	0.00423647	0.0238476		0.0055667	0.164172	0.0254538	0.155052	0.0112221	0.152293	0.008674	0.0338645	0.00858207	0.032785
3.69407	102.788		102.714			0	33.2974				0.0027654	0.0894657	0	0.0854343	0.0061983	0.0794754	0.010248	0.013509	0.004112	0.0159384		0.00412334	0.0900023	0.0062268	0.0754467	0.00322345	0.0754456	0.0031245	0.00322345	0.0044224	0.0158697		0.00688874	0.179468	0.0062268	0.160881	0.00942175	0.154921	0.0133725	0.0167324	0.0085344	0.0318081
0	82.9895		95.7882			0	34.6576				0	0.0884657	0.0021293	0.0783634	0	0.074229	0	0.0123456	0	0.0183746		0.004033	0.071364	0.00225578	0.0956678	0	0.0763835	0	0.0194846	0	0.0223375		0.004033	0.15983	0.00438508	0.174031	0	0.150612	0	0.0318302	0	0.0407121
0	80.7845					1.11279	24.3779				0.005643	0.100005	0.0162738	0.076342	0	0.0771423	0	0.016453	0.0072345	0.0169485		0	0.0800556	0.0117789	0.0811234	0.00511234	0.0776644	0.00265544	0.0212254	0.00498474	0.0212385		0.005643	0.180061	0.0280527	0.157465	0.00511234	0.154807	0.00265544	0.0376784	0.0122192	0.038187
1.95867	104.485					1.00407	29.1181				0	0.082337	0.0212234	0.080004	0	0.0757375	0	0.0182736	0.008926	0.0201828		0	0.0934422	0	0.0734456	0.0049876	0.0899865	0	0.0220935	0.00963524	0.0172654		0	0.175779	0.0212234	0.15345	0.0049876	0.165724	0	0.0403671	0.0185612	0.0374482
5.8439	109.072					3.09218	29.8283
5.6286	98.9071					0	40.3173
0	93.8654					1.23034	45.757
2.18698	85.0517					0	25.8092
6.35303	97.2603						28.8354
8.41968	100.714						32.4201
3.56548	80.194						31.6139
7.59602	114.772						36.5062
8.59222	109.868						16.7989
2.86407	102.91						34.5103
4.06299	106.489
2.2115	85.3537
2.49583	127.49
7.59602	95.9183
1.1494	90.7933
0	88.2366

## Sheet: Figure5
Fig5B					Fig5C			Fig5D											Fig5C
% number of AV / um2 of neuron area					% neurons with PNS			% PI positive nuclei											LC3-positive dots /µm2
CTw 3h	KaHx 3h	CTw 6h	KaHx 6h		KaHx 3h	KaHx 6h		CTw 6h shRNA sc	KaHx 6h shRNA sc	CTw 6h shRNA atp1a1#1	KaHx 6h shRNA atp1a1#1	CTw 6h shRNA atp1a1#2	KaHx 6h shRNA atp1a1#2	CTw 6h shRNA atp1a3#1	KaHx 6h shRNA atp1a3#1	CTw 6h shRNA atp1a3#2	KaHx 6h shRNA atp1a3#2		RFP+GFP+											RFP+GFP-											Total
0.0258572	0.174595	0.0086835	0.111707		0	14.3		0.482051	107.238	1.20296	118.879	0.908355	116.837	1.06823	37.0911	3.15421	44.6539		shRNA sc		shRNA atp1a1#1		shRNA atp1a1#2		shRNA atp1a3#1		shRNA atp1a3#2			shRNA sc		shRNA atp1a1#1		shRNA atp1a1#2		shRNA atp1a3#1		shRNA atp1a3#2			shRNA sc		shRNA atp1a1#1		shRNA atp1a1#2		shRNA atp1a3#1		shRNA atp1a3#2
0.0262858	0.159034	0.0207133	0.0404189		20	14.3		0	94.3785	2.5194	125.898	1.6485	107.174	1.00397	65.5789	3.00063	37.1851		CTw	KaHx	CTw	KaHx	CTw	KaHx	CTw	KaHx	CTw	KaHx		CTw	KaHx	CTw	KaHx	CTw	KaHx	CTw	KaHx	CTw	KaHx		CTw	KaHx	CTw	KaHx	CTw	KaHx	CTw	KaHx	CTw
0.0242489	0.131311	0.0189268	0.113157		0	28.6		3.23705	96.5596	0	106.823	0	102.659	0.593458	57.1008	1.21389	44.5094		0.011123	0.072253	0.018803	0.084608	0.006124	0.069888	0	0.00259299	0.01209	0.022886		0.00741504	0.0785791	0.0037606	0.0870046	0.00612375	0.123654	0.00271373	0.0164994	0.0161206	0.0228861		0.018538	0.150832	0.0225636	0.171613	0.0122478	0.193542	0.00271373	0.0190924	0.0282106
0.010726	0.190155	0.0119496	0.0716203		20	28.6		1.35333	104.63	0.814196	109.313	1.12209	94.7619	0	41.4185	0	64.4619		0.021219	0.0848	0.002527	0.095138	0	0.079421	0	0.001805	0.010694	0.021931		0	0.0797136	0.00252734	0.0700874	0.00216255	0.072283	0	0.0140508	0.00534676	0.0236552		0.021219	0.164514	0.00505434	0.165225	0.00216255	0.151704	0	0.0158558	0.0160408
0.0159976	0.0870791	0.0127914	0.113366		0	42.9		1.01542	100.827	0	111.791	0.884292	105.14	0.706498	54.6251	2.32223	64.6104		0.009329	0.068386	0.004159	0.107672	0.01013	0.078158	0.003924	0.026616	0.008504	0.0338486		0.00155482	0.0658214	0	0.0666544	0.00675356	0.0739743	0	0.0224623	0	0.0240597		0.0108838	0.134207	0.004159	0.174326	0.0168836	0.152132	0.003924	0.0490783	0.008504
0.0265054	0.167479	0.0111643	0.114727		20	28.6		0	103.314	0	112.937	0.664319	110.92	1.04728	64.4297	1.33528	51.2163		0.013951	0.078486	0.018155	0.08125	0	0.091114	0.010464	0.022957	0.017342	0.024033		0.00232515	0.0713506	0.00453883	0.0813156	0.0139889	0.0747091	0	0.0264786	0.00173421	0.0220983		0.0162762	0.149837	0.0226938	0.162566	0.0139889	0.165823	0.010464	0.0494356	0.0190762
0.0111434	0.0814629	0.00559522	0.139654		0	57.15		0.771839	105.303	2.67056	104.611	2.18899	99.7793	0.717893	48.9867	0	64.0052		0.013296	0.086954	0.022353	0.080594	0.013241	0.072556	0	0.025709	0.009137	0.024033		0.00332399	0.0852154	0.00319331	0.12089	0.00662061	0.0757584	0	0.0194251	0.00228416	0.0262534		0.01662	0.172169	0.0255463	0.201484	0.0198616	0.148314	0	0.0451341	0.0114212
0.0152137	0.138564	0	0.0993275		0	28.6		0.583092	102.44	3.17924	92.0168	3.39478	89.9134	0	64.7409	2.81112	57.6004		0.002767	0.078321	0.016988	0.068255	0	0.068583	0.008824	0.018218	0.006057	0.017177		0.00276673	0.129399	0.00283134	0.153575	0.00288004	0.0785828	0.0044118	0.0223275	0	0.0214512		0.00553373	0.20772	0.0198193	0.22183	0.00288004	0.147166	0.0132358	0.0405455	0.006057
0.00707872	0.099097	0	0.149258		25	50		0.664319	84.7852	0	106.258	2.2379	104.319	0.621061	39.6976	2.17119	58.565		0.00879	0.099346	0.017226	0.061021	0	0.082276	0	0.025006	0.013982	0.025839		0.00293003	0.0866013	0.0129197	0.0765734	0.00702075	0.0876418	0.00499459	0.0250057	0.00559276	0.0248942		0.01172	0.185947	0.0301457	0.137594	0.00702075	0.169918	0.00499459	0.0500117	0.0195748
0.0067167	0.107976	0	0.134331					0.725696	100.525	1.0193	95.594	0	103.448	0.545013	53.8798	0	69.5459		0.00615	0.115566	0.012214	0.042884	0.004868	0.074577	0	0.023508	0	0.028596		0.00614991	0.0769067	0.00488574	0.137433	0.0121699	0.0891958	0	0.0244805	0.00387373	0.0257304		0.0122999	0.192473	0.0170997	0.180317	0.0170379	0.163773	0	0.0479885	0.00387373
0.0220624	0.0882294	0.0121696	0.0984176					1.29306	98.2322	0	91.6786	0	112.209	0	65.848	1.45664	43.179		0.021531	0.075488	0	0.100146	0	0.066168	0	0.023508	0	0.0192849		0.00307588	0.0917334	0.00210682	0.100146	0.00303932	0.124983	0	0.0270156	0	0.0234981		0.0246069	0.167221	0.00210682	0.200292	0.00303932	0.191151	0	0.0505236	0
0.00375229	0.113587	0.00683125	0.125948					0	95.0723	0.707025	102.823	0	109.826	1.45664	47.0171	1.2464	65.5735		0.008129	0.076078	0.026137	0.064802	0.003611	0.123073	0	0.0183274	0.002442	0.0292838		0.00812909	0.171176	0	0.0992068	0.00361114	0.078606	0	0.0259233	0.00244174	0.0223872		0.0162581	0.247254	0.026137	0.164009	0.00722214	0.201679	0	0.0442506	0.00488374
0.0136074	0.158436	0.0100532	0.0462275					1.18531	101.199	0	106.197	0.951978	100.09	1.34335	49.6005	0	58.0707		0.019149	0.070922	0	0.072298	0.013267	0.138942	0	0.02587	0	0.02218		0.0109424	0.0740354	0.00375292	0.0725115	0.0088447	0.0721032	0.00297683	0.028805	0	0.0381197		0.0300914	0.144957	0.00375292	0.144809	0.0221117	0.211045	0.00297683	0.054675	0
0.00257514	0.0996363	0.00663055	0.121449					0	100.539	0.990993	107.989	0	95.7134	3.62704	61.8899	0	52.8943		0	0.065143	0.002937	0.076241	0.003371	0.075332	0	0.023269	0.007932	0.0117274		0.00315529	0.0851748	0.00587491	0.0779523	0.00337062	0.079498	0.00755127	0.0265372	0	0.0160011		0.00315529	0.150318	0.00881191	0.154193	0.00674162	0.15483	0.00755127	0.0498062	0.007932
0.00620005	0.0722171	0.0156607	0.06911					0	104.852	1.06054	93.5545	0.930009	93.7759	0	58.7234	0	59.9746		0	0.078482	0	0.070858	0	0.065305	0.013919	0.024353	0	0.016089		0	0.0830452	0	0.0718399	0	0.0853054	0	0.0243532	0	0.0339486		0	0.161527	0	0.142698	0	0.15061	0.013919	0.0487062	0
0.015065	0.118675	0.0134079	0.0579865					0	111.06	2.0845	95.4483	0.584064	103.316	0	41.2833	0	36.8706		0.006349	0.08957	0.003283	0.071032	0.002497	0.077704	0.003297	0.0295885	0.004563	0.0173637		0	0.0796178	0	0.082887	0.00499467	0.0804908	0.00329726	0.0227691	0.00456302	0.0294755		0.006349	0.169188	0.003283	0.153919	0.00749167	0.158195	0.00659426	0.0523575	0.00912602
0.013101	0.101215	0.0143486	0.154803					0.547064	101.296	0	107.712	0	94.5073	1.30001	63.7721	0.982937	55.9963		0	0.076433	0	0.083017	0.014783	0.083404	0	0.02473	0.019394	0.023905		0	0.0721871	0	0.121181	0.00739142	0.075837	0	0.0247303	0.00646463	0.0217157		0	0.14862	0	0.204198	0.0221744	0.159241	0	0.0494603	0.0258586
0.010372	0.0409815	0.0121936	0.0726124					0	91.2609	1.99837	107.734	0	92.6259	1.18531	48.3605	0	52.349		0	0.08897	0	0.082163	0.003017	0.068608	0	0.0182748	0.016479	0.0183748		0.00361675	0.08084	0.00463897	0.100849	0.00603396	0.0746842	0.00593431	0.0428395	0.00549306	0.0312924		0.00361675	0.16981	0.00463897	0.183012	0.00905096	0.143292	0.00593431	0.0611143	0.0219721
0.00989436	0.166155	0.0189567	0.0690564					1.61202	98.9192	0.937219	92.4539	0.96721	97.5694	1.59081	61.5301	0.944541	43.8563		0.005644	0.074064	0.003344	0.087392	0.005884	0.072236	0	0.0260401	0.002397	0.020079		0.00752474	0.078774	0.00668722	0.0779964	0.00980609	0.11464	0.00854135	0.0293848	0.00239698	0.0280316		0.0131687	0.152838	0.0100312	0.165388	0.0156901	0.186876	0.00854135	0.0554248	0.00479398
0.00299672	0.0519209	0.00841556	0.110477					0	97.5694	0	111.854	0	94.0343	1.67918	53.2409	0	40.3004		0	0.090429	0	0.066218	0	0.071938	0.002383	0.0269496	0	0.02413		0	0.095375	0	0.0735498	0.00230561	0.0719379	0	0.0269001	0	0.0282597		0	0.185804	0	0.139768	0.00230561	0.143876	0.002383	0.0538497	0
0.00885251	0.0765683	0	0.112057					1.89196	111.846	0	87.3788	0.553367	113.525	2.32757	33.668	3.03052	48.3801		0.006556	0.072056	0	0.081869	0.018428	0.078182	0	0.023646	0	0.027453		0.009834	0.0793401	0.00358319	0.0723508	0.00230346	0.0765456	0	0.0236457	0	0.0274529		0.01639	0.151396	0.00358319	0.15422	0.0207315	0.154728	0	0.0472917	0
0.00274167	0.0946483	0.00500724	0.055317					2.83992	88.3209	0	89.7762	1.73672	83.9025	0.956669	23.6525	3.3448	46.7674		0	0.074293	0	0.098014	0.003569	0.083079	0.00733	0.024964	0	0.033971		0.00300446	0.0712599	0.00317655	0.0732286	0	0.077974	0.00374859	0.0299274	0.00436665	0.0249295		0.00300446	0.145553	0.00317655	0.171243	0.003569	0.161053	0.0110786	0.0548914	0.00436665
0.00642507	0.328997	0.010397	0.142372					1.29755	102.071	0.851977	89.4835	0.455189	105.709	1.10673	24.0825	4.37546	58.7012		0.00937378	0.0693834	0	0.0716264	0.0100022	0.129188	0	0.0173274	0	0.0330404		0.0112874	0.0738285	0.0036486	0.0712626	0.00869698	0.0711128	0.00473748	0.0310202	0.0039102	0.0293849		0.0206612	0.143212	0.0036486	0.142889	0.0186992	0.200301	0.00473748	0.0483476	0.0039102
0.00512427	0.0897709	0.0771315	0.062851					0	99.448	0.606919	105.768	0	91.6733	3.44693	28.579	1.36833	27.2913		0	0.0646263	0.00192838	0.0662374	0.00477388	0.0657288	0	0.0312738	0.00837477	0.030597		0.0032244	0.0846274	0.00563849	0.0782737	0.00472749	0.0682748	0.00694995	0.027185	0	0.0171839		0.0032244	0.149254	0.00756687	0.144511	0.00950137	0.134004	0.00694995	0.0584588	0.00837477
0.0166741	0.101791	0.0145102	0.0712531					0	107.305	0	93.1317	0	95.7085	0.723634	40.1801	2.16052	44.3484		0.00827274	0.0805495	0	0.0817237	0	0.0756327	0.0112994	0.022394	0	0.0173285		0.00345579	0.0793036	0	0.069102	0	0.0849997	0.0019403	0.0282031	0	0.0227385		0.0117285	0.159853	0	0.150826	0	0.160632	0.0132397	0.0505971	0
0.00534108	0.150288	0.0206165	0.0801171					1.04525	100.436	0	109.145	2.15023	102.507	0.990236	36.0773	3.89265	61.3946		0	0.0902839	0.00421617	0.0712228	0.00339495	0.0812727	0.00224456	0.033949	0.00527738	0.0212838		0	0.0682935	0.00342839	0.0818274	0.00383955	0.0782924	0.00284946	0.0349295	0.00583994	0.0301939		0	0.158577	0.00764456	0.15305	0.0072345	0.159565	0.00509402	0.0688785	0.0111173
0.00626109	0.0860088	0.00700354	0.0449817					0.623685	94.4274	0.752579	89.7762	0	88.5136	5.53367	38.2668	5.0172	45.1548		0	0.0756263	0	0.0822838	0.00918284	0.100294	0	0.0241738	0	0.0253647		0.00892435	0.0693054	0	0.119923	0.00712739	0.0739496	0	0.0228496	0	0.0227385		0.00892435	0.144932	0	0.202207	0.0163102	0.174244	0	0.0470234	0
0	0.0675508	0.00526307	0.0720333					0	90.9592	0	86.283	1.15191	99.1575	3.7629	15.0516	3.64151	44.2395		0	0.0912377	0	0.0812283	0.00281738	0.0639194	0.00212274	0.0171637	0.012239	0.0294305		0	0.0794035	0.0039486	0.0991375	0.0055385	0.0655539	0.0069496	0.026284	0.00447286	0.0305768		0	0.170641	0.0039486	0.180366	0.00835587	0.129473	0.00907233	0.0434477	0.0167119
0.00547936	0.0751518	0.0206165	0.159074					0.620258	98.7761	1.39367	94.1764	1.00792	102.16	0.868361	41.5899	5.69178	51.0679		0.00425534	0.0756264	0.00563733	0.0888839	0.00512274	0.078395	0	0.0272839	0.00302031	0.0212737		0.00734619	0.0779375	0.00639294	0.0742031	0.00812929	0.108377	0.0079203	0.0301049	0.00264859	0.0271626		0.0116015	0.153564	0.0120303	0.163087	0.013252	0.186772	0.0079203	0.0573888	0.0056689
0.00366071	0.0846864	0.00700354	0.0662886					0.623685	106.41	0.506219	89.2344	0.925303	91.0007	2.89454	44.6586	8.18021	40.7647		0	0.0917375	0	0.0652294	0	0.074394	0.00827774	0.0254375	0	0.018395		0	0.094396	0	0.0721023	0.00334945	0.0692303	0	0.027285	0	0.0194855		0	0.186133	0	0.137332	0.00334945	0.143624	0.00827774	0.0527225	0
																			0.00554648	0.0615254	0	0.0716264	0.0112284	0.0894946	0	0.0223885	0	0.0173849		0.00873941	0.0808347	0.00328396	0.0642995	0.00222295	0.0819294	0	0.0252744	0.00391885	0.0262839		0.0142859	0.14236	0.00328396	0.135926	0.0134513	0.171424	0	0.0476629	0.00391885
																			0	0.0761524	0	0.112536	0.00542444	0.127375	0	0.0212924	0.012234	0.0353285		0.00291833	0.069202	0	0.0723749	0	0.075294	0	0.0301849	0	0.0258399		0.00291833	0.145354	0	0.18491	0.00542444	0.202669	0	0.0514773	0.012234
[truncated: 1 more columns]

## Sheet: Figure6
Fig6B			Fig6C			Fig6E			Fig6F			Fig6H				Fig6I					Fig6J
% BECN1/ATP1a3			% PLA+ dots / neuron / µm2			% BECN1/ATP1a3			% PLA+ dots / neuron / µm2			% BECN1/ATP1a3				% PLA+ dots / neuron / µm2					% PLA+ dots / neuron / µm2
Tat-sc 3h	Tat-BECN1 3h		Tat-sc 3h	Tat-BECN1 3h		CTw 3h	KaHx 3h		CTw 3h	KaHx 3h		Sham	6h HI	24h HI		Sham 6h	HI 6h	Sham 24h	HI 24h		CT	HIE
13.6058	100		0	129.922		49.497	137.851		0	27.2325		52.2377	188.647	100		4.9916	166.438	0	107.219		9.26155	26.2203
3.71899	95.9229		0	149.746		50.1354	75.0434		0	236.653		19.8012	89.6732	100		1.54322	107.911	1.09351	43.1351		0	36.7084
5.83239	104.077		0	34.8912		108.29	87.1052		0	25.201		19.6334	75.5395	100		3.38252	148.297	1.28366	131.68		0	36.7084
18.305	121.347		0	66.4635		44.8822	100		0	66.8511		41.9865	66.58	84.8758		7.99413	64.9661	1.24048	197.44		120.4	26.2203
0	78.6528		0	118.977		12.1351	98.3031		0	78.88		44.5208	109.118	115.124		8.33559	135.752	0.951442	107.051		46.3077	41.9525
0	100		0	49.1598		17.9461	101.697		0	31.2445						1.58299	80.7774	8.22236	112.936		37.0462	64.8308
			0	70.4364					0	0						0	129.647	23.6917	123.462		64.8308	46.3077
			0	87.6158					0	57.7751						0	146.668	19.1232	53.014		64.8308	64.8308
			0	106.485					0	79.882						0	61.3034	1.24981	60.4805		27.7846	101.877
			5.90912	101.127					0	140.624						0.914497	138.069	2.24975	74.7064		22.791	101.877
			0	67.7363					0	214.367						2.7435	62.2515	26.5805	50.4329		10.0281	92.6155
			0	105.957					0	19.7034						3.98285	32.1807	7.14466	22.7301		10.0281	99.6372
			0	45.9001					0	26.737						1.82899	55.9188	11.4173	29.2713		18.2328	99.6372
			0	62.1751					8.8898	47.7338						1.21923	102.642	3.28973	123.749		10.0281	141.59
			0	213.168					0	90.8735						0	104.018	1.31722	119.891		29.1725	136.346
			0	133.99					14.4973	56.2152						0	101.804	5.26768	159.961		28.2609	115.369
			0	156.249					0	114.072						0	237.859	4.46372	102.409		30.9958	74.0924
			0	71.5142					0	226.537						1.82899	178.044	0	115.227		26.4376	55.5693
			0	114.786					14.3525	53.9238						0	236.564	2.39885	160.797		26.4376	129.662
			0	92.3784					0	44.1078						0	142.239	1.52424	104.408		29.1725	241.227
			6.75984	14.0099					17.7591	15.5558											21.8794	225.495
			0	91.2444					0	80.3792											16.4095	241.227
			0	215.467					23.3293	30.1417											50.1403	58.345
			0	156.068					0	201.616											67.4614	76.5778
			5.81782	52.7164					0	217.617											69.2847	120.337
			23.9215	117.4					0	288.681											50.1403	72.0196
			0	74.415					0	89.0974											34.6424	65.6381
			0						0	168.029											18.2328	50.1403
			0						0	228.57											11.8513	46.4937
			14.8865						0	119.979												71.108
			0						0	123.299												113.043
									0	167.503												190.533
									0	77.3687												167.742
									69.422	236.467												168.654
									0	64.2773												99.3689
									0	45.3034
									0	91.9594
									0	96.5636
									0	87.4566
									0	48.9086
									11.1612	51.5028
									0	89.5928
									0	62.9002
									0	87.7049
									10.8187	167.285
									0	46.1743
									12.402	74.3639
									19.6207	115.257
									0	87.8336
									8.88351	72.3472
									0	52.2435
									0	67.0061
									0	84.4742
									0	44.5799
									0	54.6968
									0	109.537
									0	98.4962
									0	213.719
									0	101.61
									0	179.146
									0	108.309
									0	113.835
									0
									0
									0
									0
									0
									0
									0
									0
									0
									0
									0
									0
									0
									0

## Sheet: SupplFig1
Suppl. Fig.1A										Suppl. Fig.1B										Suppl. Fig.1C										Suppl. Fig.1E
-	Tat-sc 6h				Tat-BECN1 6h					-	Tat-sc 6h				Tat-BECN1 6h					-	Tat-sc 6h				Tat-BECN1 6h					LC3-positive dots /µm2
	0.01uM	0.1uM	1uM	10uM	0.01uM	0.1uM	1uM	10uM			0.01uM	0.1uM	1uM	10uM	0.01uM	0.1uM	1uM	10uM			1uM	2.5uM	5uM	10uM	1uM	2.5uM	5uM	10uM		treatment	RFP+/GFP+	RFP+/GFP-	TOTAL
0	0	1.0885	1.20642	4.11279	0	2.97473	0.910505	85.8372		20.7407	11.5226	19.4239	15.144	29.3004	16.4609	11.8519	21.3992	104.033		13.0312	6.42674	27.4306	1.02828	30.5556	10.5398	9.375	100	158.681		Tat-sc 1uM	0.0116792	0.00291979	0.014599
1.85603	10.3407	2.22723	1.21656	5.81991	1.15816	0	0.882745	98.2369		14.8148	14.8148	28.9712	20.4115	30.6173	4.27984	12.5103	23.7037	89.2181		17.4927	0	25.3472	26.7361	32.6389	36.8601	6.25	100.347	165.278		Tat-sc 1uM	0.00441001	0.002205	0.00661501
0	3.50251	2.99525	8.19454	2.06815	0	1.55667	0	80.1965		8.88889	18.107	13.4979	27.9835	27.6543	12.8395	40.823	40.823	101.07		6.41399	26.6212	9.21502	20.1389	52.2184	10.2389	25.5973	99.6528	255.973		Tat-sc 1uM	0.0110716	0	0.0110716
0	3.49687	5.82967	0.958743	3.31535	0	0	1.18664	106.165		5.26749	17.1429	28.5714	20	37.1429	10	17.1429	19.0947	105.679		6.99708	27.6451	9.21502	10.2389	44.0273	0	64.5051	95.2218	279.522		Tat-sc 1uM	0.0147007	0.0021001	0.0168008
0	5.82967	4.07803	3.11334	10.7503	0	2.03902	7.02768	99.0533		15.4733	5.71429	32.8571	27.1429	21.4286	10	32.8571	17.1429	91.4286		15.7434	6.66667	20.4778	0	35.8362	2.66667	59.3857	96.2457	269.283		Tat-sc 1uM	0	0	0
0	15.6325	6.09559	4.42046	6.81272	1.09674	1.1675	2.21023	116.75		11.8519	23.6559	15.0538	1.07527	39.7849	18.2796	4.30108	27.1429	108.571		11.2782	21.3115	14	0	21.3333	41.8033	0	108.532	177.333		Tat-sc 1uM	0.0187933	0.0125289	0.0313221
3.80974	7.06196	0	4.50063	1.15816	0.934001	3.68841	0	98.7505		15.7143	7.52688	40.8602	21.5054	30.1075	16.129	34.4086	21.5054	89.2473		8.27068	19.6721	14	12.5	16	14.7541	28	96.0938	159.333		Tat-sc 1uM	0.022215	0.00634715	0.0285622
2.2445	0.958743	2.9395	2.26203	2.66858	0.934001	0.934001	0.978177	92.5223		7.14286	2.05761	10.2881	13.5802	20.1646	20.1646	9.0535	7.81893	110.753		17.1821	28.6885	37.7049	14.8438	46.7213	2.45902	37.7049	103.906	141.803		Tat-sc 1uM	0.00793717	0.00396859	0.0119057
1.94322	0	1.58219	8.00237	1.40554	1.99683	0	0.916267	93.2964		16.129		2.88066		2.88066				106.173		11.1406	18.6589	22.9508	11.3333	51.6393	9.91254	34.4262	92.6667	149.18		Tat-sc 1uM	0.00668676	0.00891568	0.0156024
0.998415	3.57457	2.23871	0.817911	4.52407	0	3.24112	0.804279	108.142		8.64198		3.7037						93.8272		3.18302	12.828	11.4754	14.6667	36.0656	21.5743	40.1639	107.333	161.475		Tat-sc 1uM	0.0171644	0.00858222	0.0257466
1.59967	7.52053	2.03902	4.02139	2.86674	0.928014	6.7861	2.53983	107.237		17.6955										11.5385	7.55968	11.0787	12.2951	26.8222	8.75332	22.7405	99.1803	154.519		Tat-sc 1uM	0	0	0
0	0.774172	2.34763	2.9395	0.904814	0	1.09674	1.73378	113.813		2.88066											6.36605	16.3265	27.8689	46.6472	8.75332	35.5685	104.918	160.35		Tat-sc 1uM	0.0122916	0.00491663	0.0172082
0	1.23892	0	2.47783	6.7397	0.883702	5.33955	0.799806	115.381														7.95756	3.27869	35.5685	19.0981	25.8621	95.9016	142.042		Tat-sc 1uM	0.00570221	0.00285111	0.00855332
0	3.41539	1.27646	8.53847	3.29659	0	1.1085	5.61642	87.9787														13.9257	5.8309	43.1487		19.8939	92.1283	153.183		Tat-sc 1uM	0	0.00269942	0.00269942
1.91749	0.909132	1.21509	8.77565	18.0528	0	1.04437	4.86036	96.2814															9.32945	37.0027		19.496	93.2945	165.517		Tat-sc 1uM	0.0101782	0.00763363	0.0178118
0	1.64116	0	0	10.3581	1.5044	3.13312	9.82873	110.351															22.5564	33.4218			97.9592			Tat-BECN1 1uM	0.0282386	0.0156881	0.0439267
3.19346	0	10.8705	0	0	0	2.70309	0	107.063															9.77444				116.618			Tat-BECN1 1uM	0.0274439	0.0470466	0.0744905
0	2.00586	0	1.54109	5.37742	0	5.81009	1.80528	116.43															26.1168				108.271			Tat-BECN1 1uM	0.0105844	0.0105844	0.0211689
0	0	3.12023	0	3.24024	9.72072	7.43349	0	95.2349															21.3058				91.7293			Tat-BECN1 1uM	0.00690541	0.0138108	0.0207162
1.51592	0	1.62012	1.20352	24.3871	5.37742	10.9886	1.15935	99.92															33.4218				99.6564			Tat-BECN1 1uM	0.00384731	0.0192365	0.0230838
1.96521	0	17.2322	12.7529	2.02191	2.03822	7.7369	4.78672	109.52															21.8833				100.344			Tat-BECN1 1uM	0.00988755	0.0296626	0.0395502
0	0	0	8.06613	4.07643	9.29187	3.04505	7.02052	93.5462																			89.1247			Tat-BECN1 1uM	0.00904235	0.0135635	0.0226059
0.686115	0	0	3.26817	0	1.83144	3.90833	2.54435	82.9888																			103.448			Tat-BECN1 1uM	0.0133556	0.0267113	0.0400669
0	0	0	3.68066	0	13.8487	4.90755	5.40618	83.7197																			107.427			Tat-BECN1 1uM	0.00499153	0.0124788	0.0174703
0	4.43401	1.4041	1.56012	7.52199	1.83144	3.19922	5.15793	99.9846																						Tat-BECN1 1uM	0.00620644	0.0124129	0.0186193
1.02739	3.15923	0	1.37358	3.51026	6.16436	0	2.38433	92.5204																						Tat-BECN1 1uM	0	0.00251338	0.00251338
0	11.2606	0	0	7.43349	0	1.21509	4.98826	115.086																						Tat-BECN1 1uM	0.0067824	0.0101736	0.016956
3.03286	1.62012	15.1094	0	5.26539	7.70545	0	0	99.0463																						Tat-BECN1 1uM	0.00581	0.02324	0.02905
0	1.4041	0	0	3.51026	1.37358	0	5.49432	96.7113																						Tat-BECN1 1uM	0.00432267	0.00864534	0.012968
1.05308	0	0	0	5.43524	0.943055	0	5.61642	101.911																						Tat-BECN1 1uM	0.00356328	0.00534493	0.00890821
1.37358	0	0	0	0	2.00586	2.16016	4.21231	78.6298																						Tat-sc 2.5uM	0.0227713	0.0318798	0.054651
	0	0	0	2.00586	0	10.5308	0	117.212																						Tat-sc 2.5uM	0.0158771	0.0444559	0.060333
0	0	0	0	0	0	3.19922	1.62012	90.469																						Tat-sc 2.5uM	0.017385	0.0318725	0.0492575
3.19922	0	0	0	0	0	0	0	120.753																						Tat-sc 2.5uM	0.0246606	0.00739818	0.0320588
4.25964	0	0	0	0	2.6327	4.63741	4.55385	84.6805																						Tat-sc 2.5uM	0.0140611	0.0168734	0.0309345
0	0	0	0	0	0	7.89809	3.5597	104.582																						Tat-sc 2.5uM	0.0212976	0.0365102	0.0578079
0																														Tat-sc 2.5uM	0.00871545	0.0108943	0.0196098
1.59961																														Tat-sc 2.5uM	0.00228839	0.00686516	0.00915355
2.00586																														Tat-sc 2.5uM	0.0197223	0.017257	0.0369792
0																														Tat-sc 2.5uM	0.00462686	0.0508954	0.0555223
1.88611																														Tat-sc 2.5uM	0.0159379	0.0292195	0.0451574
1.99007																														Tat-sc 2.5uM	0.00277915	0.0111166	0.0138958
3.82937																														Tat-sc 2.5uM	0.021444	0.0245075	0.0459515
5.26539																														Tat-sc 2.5uM	0.0239779	0.0191823	0.0431602
0																														Tat-sc 2.5uM	0.0119495	0.0119495	0.023899
1.19216																														Tat-BECN1 2.5uM	0.0227713	0.0318798	0.054651
0																														Tat-BECN1 2.5uM	0.0158771	0.0444559	0.060333
0.995034																														Tat-BECN1 2.5uM	0.017385	0.0318725	0.0492575
																														Tat-BECN1 2.5uM	0.0246606	0.00739818	0.0320588
																														Tat-BECN1 2.5uM	0.0140611	0.0168734	0.0309345
																														Tat-BECN1 2.5uM	0.0212976	0.0365102	0.0578079
																														Tat-BECN1 2.5uM	0.00871545	0.0108943	0.0196098
																														Tat-BECN1 2.5uM	0.00228839	0.00686516	0.00915355
																														Tat-BECN1 2.5uM	0.0197223	0.017257	0.0369792
																														Tat-BECN1 2.5uM	0.00462686	0.0508954	0.0555223
																														Tat-BECN1 2.5uM	0.0159379	0.0292195	0.0451574
																														Tat-BECN1 2.5uM	0.00277915	0.0111166	0.0138958
																														Tat-BECN1 2.5uM	0.021444	0.0245075	0.0459515
																														Tat-BECN1 2.5uM	0.0239779	0.0191823	0.0431602
																														Tat-BECN1 2.5uM	0.0119495	0.0119495	0.023899

## Sheet: SupplFig2
Suppl.Fig.2A			Suppl.Fig.2B			Suppl.Fig.2C			Suppl.Fig.2E																											Suppl.Fig.2H					Suppl.Fig.2I					Suppl.Fig.2J
ATG5 /ACTN			BECN1 / ACTN			ATG7 / ACTN			LC3-positive dots /µm2																											BCL2 / ACTN					% PI positive nuclei					mRNA mlkl			% PI positive nuclei
shRNA sc	shRNA Atg5		shRNA sc	shRNA Becn1		shRNA sc	shRNA Atg7		RFP+/GFP+									RFP+/GFP-									Total									Tat-sc 6h Ctrl vector	Tat-BECN1 6h Ctrl vector	Tat-sc 6h BCL2 OE	Tat-BECN1 6h BCL2 OE		DMSO 6h DMSO	Shikonin 6h DMSO	DMSO 6h NEC-1	Shikonin 6h NEC-1		shRNA sc	shRNA mlkl		DMSO 6h shRNA sc
100	29.5418		78.5449	43.9916		110.801	51.9252		shRNA sc		shRNA atg5		shRNA becn1		shRNA atg7			shRNA sc		shRNA atg5		shRNA becn1		shRNA atg7			shRNA sc		shRNA atg5		shRNA becn1		shRNA atg7			89.8493	93.9509	191.168	186.232		3.92675	95.4394	1.76591	5.90901		100	42.1932		8.38925
100	10.6768		110.87	37.6815		108.553	45.3516		Tat-sc	Tat-BECN1	Tat-sc	Tat-BECN1	Tat-sc	Tat-BECN1	Tat-sc	Tat-BECN1		Tat-sc	Tat-BECN1	Tat-sc	Tat-BECN1	Tat-sc	Tat-BECN1	Tat-sc	Tat-BECN1		Tat-sc	Tat-BECN1	Tat-sc	Tat-BECN1	Tat-sc	Tat-BECN1	Tat-sc	Tat-BECN1		91.4302	106.049	89.1785	154.983		3.28045	92.0321	2.88515	8.02106		82.7928	28.8941		15.7382
96.1541	39.9139		110.585	28.1679		99.4919	45.4751		0.017841	0.063255	0	0.012294	0.019832	0.028974	0.007642	0.034174		0.00446	0.070696	0.002459	0.00614715	0.009916	0.017385	0	0.022783		0.022301	0.133951	0.002459	0.018441	0.029748	0.046359	0.007642	0.056957		92.4328	105.26	407.414	344.805		2.84508	95.4727	3.36917	12.7469		117.207	21.4862		5.71606
103.635	38.5038		89.4029	52.9873		98.9914	53.5975		0.012823	0.024455	0.003956	0.017826	0.007247	0.028982	0	0.007807		0.008548	0.061138	0	0.00891293	0.007247	0.014491	0	0.003903		0.021371	0.085594	0.003956	0.026739	0.014494	0.043473	0	0.01171		57.7956	94.7397	285.767	330.635		1.72623	70.3902	0.673834	12.593					10.5803
100.211	38.0116		104.598	57.5453		85.8378	48.9048		0.002835	0.076745	0.003611	0.014005	0.004394	0.021409	0	0.014548		0	0.061396	0	0.0210068	0.004394	0.018733	0	0.002078		0.002835	0.138141	0.003611	0.035011	0.008787	0.040142	0	0.016627		82.5131	94.7846	156.94	175.287		2.97357	65.6301	0.707992	17.3458					4.65169
100	41.6241		105.999	59.055		96.3245	43.2911		0.004098	0.086767	0.006032	0.010129	0	0.015323	0.002688	0.016046		0	0.202456	0.006032	0.0151931	0	0.012258	0	0.002006		0.004098	0.289223	0.012065	0.025322	0	0.027581	0.002688	0.018051		101.607	102.444	162.5	157.187		2.88515	94.5161	1.45625	23.2158					5.96145
100	44.9194		100	18.5605		88.9134	55.8148		0	0.058832	0	0.010603	0.007141	0.021061	0	0.026551		0	0.104087	0	0.00530127	0.014282	0.00702	0.005298	0.017701		0	0.16292	0	0.015904	0.021422	0.028082	0.005298	0.044252		93.4785	102.771	182.451	156.01		0	118.609	0.441478	10.8448					7.91661
100	51.4744		88.8181	14.7716		109.796	50.731		0	0.096668	0	0.009923	0.004026	0.017862	0.002223	0.009645		0.00355	0.058001	0	0.0132303	0.004026	0.005103	0.002223	0.00643		0.00355	0.154669	0	0.023153	0.008053	0.022965	0.004446	0.016074							1.26448	101.97	1.42254	11.5226					5.78139
			109.601	13.1905		101.291	20.2897		0	0.092501	0.008182	0.009366	0	0.020004	0.00927	0.009252		0.005796	0.101751	0	0.00936606	0	0.010002	0	0.013878		0.005796	0.194251	0.008182	0.018732	0	0.030006	0.00927	0.027757							0.87791	105.67	0.645522	17.8889					5.03355
			101.581	13.6027		96.45	19.4396		0.009365	0.068222	0.028454	0.01008	0.019959	0.027105	0	0.013714		0.004683	0.045481	0.009485	0.0100804	0	0.016263	0.002687	0.013714		0.014048	0.113704	0.037938	0.020161	0.019959	0.043367	0.002687	0.027428							0	111.856	2.85831	7.86035					3.32591
						103.55	21.9098		0.022743	0.058776	0.003274	0.014483	0.012482	0.031287	0.005429	0.005059		0.009747	0.04809	0	0.00724129	0.004161	0.031287	0.005429	0.020235		0.03249	0.106866	0.003274	0.021724	0.016643	0.062574	0.010859	0.025293							1.49159	126.247	2.81038	5.93437					4.34225
						91.16	39.8653		0	0.061183	0	0.003647	0.00388	0.043763	0	0.005566		0	0.05284	0	0	0.00388	0.024313	0	0.002783		0	0.114022	0	0.003647	0.007761	0.068076	0	0.008348							2.16386	122.167	0.667975	20.3612					3.73165
						108.84			0.01346	0.150334	0	0.010601	0.020432	0.023281	0.004516	0		0.00673	0.100223	0.007545	0.0159008	0.012259	0.011641	0	0.008631		0.02019	0.250557	0.007545	0.026501	0.032691	0.034922	0.004516	0.025892							2.63732	63.4274	3.34562	0					14.3147
									0.008153	0.070478	0.003954	0.02079	0	0.014026	0	0.011093		0	0.083693	0	0.01386	0	0.014026	0	0.005546		0.008153	0.154171	0.003954	0.03465	0	0.028053	0	0.016639							5.32258	78.8735	1.6129	46.4103					10.8231
									0.026144	0.064942	0	0.018522	0.007658	0.020152	0.01522	0.009133		0	0.083497	0.002014	0.0277824	0	0.012091	0.003805	0.009133		0.026144	0.14844	0.002014	0.046304	0.007658	0.032242	0.019026	0.018267							2.67344	115.556	2.95699	34.265					15.6202
									0	0.050434	0.011254	0.008393	0	0.010104	0.005506	0.003277		0.003164	0.050434	0.005627	0.00839331	0.009216	0.015157	0.005506	0.003277		0.003164	0.100868	0.01688	0.016787	0.009216	0.025261	0.011012	0.006554							5.52343	75.062	4.97226	14.0657					12.2306
									0.014341	0.078077	0	0.009939	0.007253	0.010458	0.022545	0.008061		0.010756	0.060231	0	0.00993863	0.010879	0.010458	0	0.024184		0.025096	0.138308	0	0.019877	0.018132	0.020916	0.022545	0.032245							2.39462	127.784	5.4975	29.4583					11.4633
									0.011233	0.062157	0	0.013436	0.014402	0.031384	0.007122	0.060557		0	0.066597	0	0.00268722	0.009602	0.01345	0.003561	0.020186		0.011233	0.128754	0	0.016123	0.024004	0.044835	0.010682	0.080742							2.05433	62.8259	6.45161	3.42388					14.6084
									0	0.05951	0	0.017618	0	0.029051	0	0.014126		0.01053	0.032044	0.007126	0.0176182	0.005741	0.014525	0.00486	0.014126		0.01053	0.091554	0.007126	0.035236	0.005741	0.043576	0.00486	0.028251							2.60215	138.239	6.29553	19.7354					23.1879
									0	0.063192	0	0.010857	0.015621	0.032746	0.00953	0.009386		0	0.029489	0	0.0144761	0.015621	0.005458	0	0.009386		0	0.092681	0	0.025333	0.031242	0.038204	0.00953	0.018772							3.18198	86.3995	2.63732	38.4409					25.4342
									0	0.061141	0	0.019942	0	0.007334	0	0.002909		0.004388	0.066236	0	0.0132945	0.003396	0.011001	0	0.005817		0.004388	0.127376	0	0.033236	0.003396	0.018334	0	0.017452							3.19937	96.9591	2.56791	38.4825					11.6271
									0.016437	0.069924	0	0.010243	0.007152	0.022165	0.003941	0.001832		0	0.037019	0	0.0102433	0	0.006333	0	0		0.016437	0.106943	0	0.020487	0.007152	0.028498	0.003941	0.009159							3.85187	89.3344	3.70559	11.1876					17.5277
									0.011613	0.137326	0.004128	0.013481	0.009781	0.055023	0	0.012437		0.005807	0.21171	0	0.0101104	0.012226	0.027511	0	0.012437		0.01742	0.349036	0.004128	0.023591	0.022007	0.082534	0	0.024873							6.09879	140.272	0	26.1131					13.1273
									0.004407	0.080621	0.006633	0.011779	0.03205	0.025267	0	0.008382		0.004406	0.044789	0.003317	0.0157055	0.007122	0.007219	0	0.016764		0.008813	0.12541	0.00995	0.027485	0.039172	0.032486	0	0.025145							1.42454	125.266	5.52343	15.247					14.2394
									0.015783	0.05737	0.007087	0.007705	0.005318	0.018747	0	0.017834		0.0042	0.035305	0.010631	0.00770496	0.007977	0.009373	0	0.005945		0.012729	0.092675	0.017718	0.01541	0.013295	0.02812	0	0.023779
									0.007339	0.076707	0	0.01405	0.021026	0.020594	0.00257	0.024247		8.91e-08	0.153414	0	0.0187339	0.015769	0.041187	0.005141	0.004041		0.007339	0.230121	0	0.032784	0.036795	0.061781	0.007711	0.028288
									0	0.052587	0.007772	0.014139	0	0.015248	0.027982	0.010841		0	0.052587	0	0.0212092	0	0.03558	0.006995	0.010841		0	0.105175	0.007772	0.035349	0	0.050828	0.034977	0.021683
									0	0.04121	0.010064	0.00515	0.007539	0.028819	0.018141	0.011314		0.008717	0.076926	0.005032	0.0102997	0.007539	0.028819	0.006047	0.015085		0.008717	0.118136	0.015097	0.01545	0.015078	0.057639	0.024187	0.026399
									0.014748	0.053771	0	0.008679	0.023372	0.015227	0	0.003522		0.002106	0.059745	0	0.00867912	0.003895	0.020302	0	0.014088		0.012664	0.113516	0	0.017358	0.027267	0.035529	0	0.021132
									0.002933	0.05942	0.003537	0.018043	0.019665	0.020211	0.011316	0.005481		0.002932	0.083887	0.007074	0.0135321	0.019665	0.010106	0	0.008221		0.005865	0.143307	0.010612	0.031575	0.039331	0.030317	0.011316	0.013702
									0.003936	0.049803	0	0.006036	0	0.022694	0.00552	0.011494		0.007872	0.04214	0	0.0120715	0	0.017021	0.00552	0.015325		0.011808	0.091943	0	0.018107	0	0.039715	0.01104	0.02682
									0.003446	0.066468	0.003897	0.017983	0.010218	0.00824	0	0.014726		0.006892	0.039098	0	0.0119888	0	0.010986	0	0.014726		0.010338	0.105566	0.003897	0.029972	0.010218	0.019226	0	0.029451
[truncated: 25 more columns]

## Sheet: SupplFig3
Suppl.Fig.3A			Suppl.Fig.3B			Suppl.Fig.3C			Suppl.Fig.3D			Suppl.Fig.3E				Suppl.Fig.3F				Suppl.Fig.3G									Suppl.Fig.3H
ATP1a1 /ACT			ATP1a1 /ACT			ATP1a3 /ACT			ATP1a3 /ACT			ATP1a1 /ACT				ATP1a3 /ACT				% PI positive nuclei									mRNA
shRNA sc	shRNA atp1a1#1		shRNA sc	shRNA atp1a1 #2		shRNA sc	shRNA atp1a3#1		shRNA sc	shRNA atp1a3 #2		shRNA sc	shRNA atp1a3#1	shRNA atp1a1#1		shRNA sc	shRNA atp1a3#1	shRNA atp1a1#1		Tat-sc shRNA sc	Tat-BECN1 shRNA sc	Tat-sc shRNA atp1a3	Tat-BECN1 shRNA atp1a3	Tat-sc shRNA atp1a1	Tat-BECN1 shRNA atp1a1	Tat-sc shRNA atp1a3 shRNA atp1a1	Tat-BECN1 shRNA atp1a3 shRNA atp1a1		atp1a1	atp1a3
97.5791	17.5069		100	8.50912		91.8058	39.7338		100	21.792		97.5791	88.0077	17.5069		91.8058	39.7338	103.955		0	84.2036	0	66.9743	6.19996	106.169	0	45.5011		1.33	14.1
102.421	12.3169		103.289	6.40285		108.194	29.0438		100	32.6587		102.421	62.0684	12.3169		108.194	29.0438	75.3964		0.762084	106.731	0	56.4343	4.08031	105.525	0	24.5128		1	10.91
119.205	13.8433		96.7115	3.56331		100.761	52.539		82.0229	62.1517		119.205	131.656	13.8433		100.761	52.539	104.862		0	101.508	0	69.1366	4.08031	109.603	0	32.2581		1.04	10.88
80.7952	27.6451		87.0862	20.519		99.239	55.7033		117.977	53.6792		80.7952	110.372	27.6451		99.239	55.7033	123.944		0	107.162	0	37.0682	7.15201	121.584	0	27.3413		0.87	9.11
95.1118	16.9022		112.914	16.5578		110.113	10.6053		100	22.27		95.1118	113.363	16.9022		110.113	10.6053	119.628		0	95.0334	0	70.6979	0	107.854	0	33.1152		1.1	9.23
104.888	9.1516					89.8874	5.79866		100	26.5336		104.888	97.1108	9.1516		89.8874	5.79866	121.009		1.01108	112.069	1.09218	45.0238	1.95254	88.0298	0	46.2124		0.97	7.83
95.7075	59.575					103.436	33.1643		92.643	37.3168		95.7075		59.575		103.436	33.1643	140.1		0.958049	95.9921	11.0575	53.631	9.89424	137.711	4.65753	48.714
90.4921	50.6097					96.5637	37.9514		107.357	45.4449		90.4921		50.6097		96.5637	37.9514	113.301		2.48702	93.1087	7.51434	55.5385	4.33013	131.394	2.56665	34.222
113.8	50.6703								89.2049	33.9008		113.8		50.6703						5.5192	88.145	2.18386	68.6445	4.33013	80.7193	0	29.1986
93.4482	28.8076								110.795	32.7672		93.4482		28.8076						2.05851	105.187	0	53.0031	0	89.817	0	17.6814
106.552	30.9786											106.552		30.9786						3.54255	120.534	0	48.5548	5.55113	97.2475	9.09327	41.8769
																				0.952061	125.595	0	44.011	6.24048	105.253	0	33.9894
																				3.71536	100.035	1.11279	30.2576		114.45		35.8608
																				2.75295	101.696	1.00407	50.5824		82.1328		27.0863
																				4.17342	86.0449	3.09218	40.3988		82.8005		31.5113
																				0	91.403	0	35.3354		79.5661		22.938
																				2.20768	97.8994	1.23034	44.0681		91.127		20.821
																				0.721942	87.6523	0	34.6167		88.0911		43.3997
																				6.35303	100.268	2.46717	25.8417
																				8.41968	98.2127	0.864849	18.427
																				3.56548	95.6944	0	17.3102
																				7.59602	107.9	0	35.5436
																				8.59222	89.2968	0	39.4929
																				2.86407	116.548	2.57704	1.38482
																				4.06299	88.3889	0	48.7558
																				2.2115	107.646	0	43.6771
																				2.49583	119.571	0	38.3506
																				7.59602	78.2234	2.10771	67.1955
																				1.1494	107.412	0	70.7153
																				0	90.8389	0	41.6918
																				3.57601	97.2604		39.0126
																				10.9746	100.714		59.4369
																				1.56012	80.194		41.5972
																				2.44819	114.772		44.329
																				6.86902	109.868		23.5184
																				0	102.91		51.7655
																				0	106.489		19.646
																				2.35752	85.3537		25.6075
																				1.88322	127.49		29.3138
																				0	95.9183		15.228
																				0	90.7933		4.68036
																				0	88.2366		12.8592
																					134.422		15.431
																					79.2565		10.1574
																					107.015		24.111
																					109.403		11.9648
																					93.8043		14.4666
																					99.5797		20.0707
																					102.581
																					77.6566
																					114.306
																					91.1695
																					95.1513
																					95.6533

## Sheet: SupplFig4
Suppl.Fig.4A					Suppl.Fig.4B					Suppl.Fig.4C					Suppl.Fig.4D					Suppl.Fig.4E					Suppl.Fig.4F
% PI positive nuclei					% PI positive nuclei					% PI positive nuclei					% PI positive nuclei					% PI positive nuclei					% PI positive nuclei
CTw 6h DMSO	KaHx 6h DMSO	CTw 6h Nec-1	KaHx 6h Nec-1		CTw 6h shRNA sc	KaHx 6h shRNA sc	CTw 6h shRNA ripk3	KaHx 6h shRNA ripk3		CTw 6h shRNA sc	KaHx 6h shRNA sc	CTw 6h shRNA mlkl	KaHx 6h shRNA mlkl		CTw 6h DMSO	KaHx 6h DMSO	CTw 6h Fer-1	KaHx 6h Fer-1		CTw 6h ctrl vector	KaHx 6h ctrl vector	CTw 6h GPX4 OE	KaHx 6h GPX4 OE		CTw 6h shRNA sc	KaHx 6h shRNA sc	CTw 6h shRNA acsl4	KaHx 6h shRNA acsl4
0	100.568	0	131.48		0.627585	80.6913	4.45193	108.789		0.627585	80.6913	0	92.0208		1.51468	76.8437	5.41379	104.672		4.65802	96.8636	6.93113	81.0751		0	101.23	7.48303	94.337
5.58862	87.3466	6.71536	120.682		1.28344	108.339	0	118.942		1.28344	108.339	0	108.02		1.82359	70.471	0	73.7577		0.936639	102.346	6.41771	124.013		0	84.2452	8.93245	86.7564
0	92.0115	0	125.955		0.665709	110.852	0.565325	121.356		0.665709	110.852	0	101.323		0	94.5694	0	67.1966		0	74.4934	5.35912	120.042		0	117.218	6.341	103.281
0	126.571	0	79.5968		0.723156	109.814	1.38312	101.413		0.723156	109.814	0	83.7147		0	95.8494	0	94.5694		0	96.6912	11.8481	111.581		2.55871	90.1365	10.3013	93.43
7.17849	97.1489	7.11713	112.349		1.57416	124.197	1.31301	102.759		1.57416	124.197	0	118.122		2.56654	73.7833	0	87.2046		9.83676	113.125	11.4249	103.116		2.25341	130.987	13.22	85.9301
0	57.8267	0	108.319		1.19215	99.887	3.58717	137.515		1.19215	99.887	1.99247	112.021		16.7992	108.588	0	98.3563		2.73597	116.481	5.92404	92.3391		20.6922	76.1832	8.07036	118.036
0	62.7667	0	125.567		0.576768	81.5918	5.93591	49.5519		0.576768	81.5918	2.98349	105.767		11.4304	129.197	6.99965	92.4069		6.75191	76.7937	6.1157	108.044		0	117.358	14.5809	83.2559
5.55136	101.446	5.86412	113.551		1.59621	90.0726	2.19172	138.272		1.59621	90.0726	2.54396	109.062		6.1373	166.312	6.65247	85.4395		2.74827	122.267	1.84339	110.044		5.25784	117.395	2.47875	93.4142
0	90.5114	0	70.4596		0.596075	105.963	6.69284	100.076		0.596075	105.963	5.02806	122.417		8.68877	81.1276	6.92965	77.33		1.01845	109.115	0	107.615		4.94593	82.0715	9.18057	92.359
0	137.9	0	132.878		1.83427	113.969	15.4258	121.023		1.83427	113.969	2.43524	114.098		2.82226	46.684	3.31959	99.9208		1.19935	119.635	1.84339	105.687		2.43175	138.957	0	104.703
7.57004	93.5123	12.713	81.0597		0	83.0392	5.27636	114.969		0	83.0392	3.81594	111.523		5.56331	145.7	2.36911	108.223		0	139.245	3.12213	106.089		7.73006	102.133	1.15291	89.9269
0	152.39	0	71.6305		0.512453	91.5826	2.54396	90.1114		0.512453	91.5826	0	121.397		7.36476	110.874	1.523	108.361		0	74.5122	5.53016	108.803		0	92.1505	10.576	112.324
4.99769	90.9681	10.4902	64.3428		0	108.544	13.158	105.896		0	108.544	0	51.7493		1.80256	96.6625	0.696667	103.107		14.2671	92.4913	10.358	77.4379		2.70194	78.2905	12.1587	122.282
0	77.5252	5.78968	85.4444		0	104.633	6.5741	104.484		0	104.633	8.643	86.7134		7.89082	121.784	0	94.184		10.8031	123.965	2.87089	121.534		16.2117	83.3743	15.1309	117.535
0	55.2352	10.9794	105.951		0	92.5719	21.7676	92.5121		0	92.5719	3.15981	71.9156		0	99.2197	1.48998	102.178		1.7529	81.4539	7.98401	92.75		0	88.0936	14.1198	111.283
0	97.2498	0	98.1986		0	104.611	8.90491	87.0703		0	104.611	0	82.008		4.15753	106.903	0.740709	99.8846		7.64902	80.5313	2.62305	89.9671		2.55974	103.633	5.11947	126.062
10.4902	82.8668	5.04529	80.266		0	125.941	0	92.3567		0	125.941	4.52096	109.855		0	105.768	0	89.7839		0	94.4856	0	84.0173		0	89.2595	9.51554	104.037
4.90514	120.311	4.20441	130.482		0	107.043	9.55649	41.3584		0	107.043	2.52785	84.2222		2.32922	109.401	1.88151	72.4969		6.75191	85.5043	0	101.805		0	107.283	10.2992	97.27
0	79.9631	0	88.7032		0	76.9815	0	104.141		0	76.9815	1.86579	44.3231		0	111.499	0					9.11508	103.929				7.38759	111.708
0	146.139	0	110.608		0	67.5545	3.01397	92.5121		0	67.5545	1.79732	26.6179			90.8042	0					6.94483	85.3327				19.7169	123.342
0	91.8651	0	146.38		0	45.3341	0	131.538		0	45.3341	2.94599	63.262			86.7858	0					12.4297	76.9085				7.11731	129.693
8.0266	60.6768	0	87.7302		0	70.8101	0	112.647		0	70.8101	0	54.1535			88.8349	0					22.2813	98.8047				5.72176	85.4078
0	130.115	0	100.538		0	74.826	9.65744	109.344		0	74.826	9.26592	43.6738			87.9912	0					9.59482	82.3863				0	98.1308
0	122.842	0	111.219		0	15.4187	4.52096	88.8227		0	15.4187	3.73158	59.8282			94.346	1.75352					20.5824	97.0315				0	92.4367
	85.9063		89.9585		0	107.313	0.928474	109.344		0	107.313	14.906	116.664
	83.8462		103.515		0	129.686	0	101.582		0	129.686	5.02328	70.4045
	73.7634		97.5282		3.81639	141.386	11.0198	109.741		3.81639	141.386	0	96.6122
	72.4452		132.439		0	144.989	7.03861	150.611		0	144.989	4.10996	73.8423
	102.533		101.51		3.81639	120.39	5.38209	169.28		3.81639	120.39	0	82.233
	135.519		140.92		3.59464	117.01	11.1593	32.8223		3.59464	117.01	2.04071	89.4363
	99.3291		134.735		3.80404	106.35	0	127.719		3.80404	106.35	0	78.0447
	105.038		87.9262		1.84819	112.7	5.25928	127.907		1.84819	112.7	13.8521	85.5154
	113.152		91.3371		1.07642	89.7912	0	86.9832		1.07642	89.7912	7.09812	103.649
	168.823		79.068		0	99.768	2.69289	92.9832		0	99.768	1.41962	114.627
	103.234		91.921		0	140.176	0	110.593		0	140.176	1.16612	123.268
	100.654		98.5591		0	96.1731	3.21161	129.552		0	96.1731	0	86.1996

[truncated: 1 more sheets: SupplFig5]
